# Supplementary material for: A promoter toolbox for tissue-specific expression supporting translational research in cassava (Manihot esculenta)
Source: Front Plant Sci. 2022 Dec 20;13:1042379. doi: 10.3389/fpls.2022.1042379 (PMC9807883; doi:10.3389/fpls.2022.1042379)
Supplement: Supplementary file 1 [file DataSheet_1.zip]

Archive with 23 entries (23 files):
- GG L0 Fragment pAtFBA+5 ́UTR (GGAG-TACT).gb
- GG L2 pAtCAB1-TMV-GUS+.gb
- GG L2 pAtRBCS3B-TMV-GUS+.gb
- GG L2 pAtSUC2-GUS+.gb
- GG L2 pCaMV35S-GUS+.gb
- GG L2 pCoYMV-GUS+.gb
- GG L2 pDjDIO3-GUS+.gb
- GG L2 pGOLS1-GUS+.gb
- GG L2 pIbSRD1-GUS+.gb
- GG L2 pMeGBSS1-GUS+.gb
- GG L2 pMeGPT-GUS+.gb
- GG L2 pMePsbR-GUS+.gb
- GG L2 pMeSUS1-GUS+.gb
- GG L2 pMeSWEET1-GUS+.gb
- GG L2 pStB33-TMV-GUS+.gb
- GG L2 pStFBPasecyt-GUS+.gb
- GG L2 pStGBSS1-GUS+.gb
- GG L2 pStLS1-TMV-GUS+.gb
- GG L2 pStPatatin Class I-GUS+.gb
- GG L2 pStSSS3-TMV-GUS+.gb
- GG L2 pStSTP1-GUS+.gb
- GGL0FR~3.GB
- GGL0FR~4.GB
