# Supplementary material for: A promoter toolbox for tissue-specific expression supporting translational research in cassava (Manihot esculenta)
Source: Front Plant Sci. 2022 Dec 20;13:1042379. doi: 10.3389/fpls.2022.1042379 (PMC9807883; doi:10.3389/fpls.2022.1042379)
Supplement: Supplementary file 1 [file DataSheet_1.zip › GG L0 Fragment pAtFBA+5 ́UTR (GGAG-TACT).gb]

LOCUS       GG\L0\Fragment\p        1008 bp    DNA     linear   UNA 20-APR-2022
DEFINITION  L0M EC27571 AtFBA-P, in kanamycinvector.
ACCESSION   urn.local...1582549636409.165
VERSION     urn.local...1582549636409.165
SOURCE      
  ORGANISM  
COMMENT     This file is created by Vector NTI
            http://www.invitrogen.com/
COMMENT     ORIGDB|GenBank
COMMENT     VNTDATE|-14357662|
COMMENT     VNTDBDATE|-14357662|
COMMENT     LSOWNER|
COMMENT     VNTNAME|GG L0 Fragment pAtFBA+5�UTR (GGAG-TACT)|
COMMENT     VNTAUTHORNAME|Demo User|
FEATURES             Location/Qualifiers
     misc_feature    1..4
                     /vntifkey="21"
                     /label=GGAG\Overhang
                     /note="Geneious type: overhang"
     misc_feature    complement(1005..1008)
                     /vntifkey="21"
                     /label=TACT\Overhang
                     /note="Geneious type: overhang"
     promoter        5..1004
                     /vntifkey="29"
                     /label=pAtFBA+5�UTR
BASE COUNT      332 a       174 c       164 g       338 t 
ORIGIN
        1 ggagcctaca catccacttg gccacctgtt gtgcaatgat gacgatgaga ttgcagtgtc 
       61 tctcgactga tgatgtagac ttcacaatct cttaaaaatc ccagtactta acctcagcct 
      121 taagaaaacg cagggaacta cgtcctcaca aaatctttct ctttgagtgt aactttcaga 
      181 cgcatctttg gctctaaatt ctaaaaagga aaattttaat aggttttcat aatcatgggt 
      241 tcactggatt agcatataag tctatggttg agaaacttga gacacagact aacgaaacct 
      301 ctttccggat ccaaaggtcc tcttgtgtag ttgacgtggt aaactctcta ccgtcaaatt 
      361 tagacattag ctaatctgat caataatctc ggcagctctt aaaaattaaa aattagaaat 
      421 gatacgaacc tcataatttt tctttctctt atcaaaacac catctttgta tctttataag 
      481 cctgttgcca ctatttttaa ttgaaaatga tgcgtttgtc ttatgttttc tgtcctggag 
      541 ttcaacatta tgacaatatg tatagtaaat tagtgatata caagacgttt gcaattcaag 
      601 aaaaaaactt ataaactaat taatattatg gtccacggtg ctacatatta actcttgatg 
      661 gttttataca tcttttctac atgctaatat gcttttaata ttgtagccta acgttataat 
      721 ttgttttttc ttaaagaaac agtatcttga acgaatctta actatttctg tacttattcg 
      781 attttattcg atttttatcc gtgtaaaggc aaacgattat tatgtaacga cgggcataaa 
      841 aagagtatcg atttcctatt cggagaaaaa aaaaaagata aaaattggag tgtatgtata 
      901 tttcttgaat tgagagtaat acaagattac ggtccaggtg gcggaatatt attggcaagg 
      961 tcacaagaac ctcaaataac tgatctgaag agaaatataa atcctact 
//
