# Supplementary material for: A promoter toolbox for tissue-specific expression supporting translational research in cassava (Manihot esculenta)
Source: Front Plant Sci. 2022 Dec 20;13:1042379. doi: 10.3389/fpls.2022.1042379 (PMC9807883; doi:10.3389/fpls.2022.1042379)
Supplement: Supplementary file 1 [file DataSheet_1.zip › GG L2 pAtCAB1-TMV-GUS+.gb]

LOCUS       GG\L2_pAtCAB1-TM       13399 bp    DNA     circular UNA 18-NOV-2021
DEFINITION  L2: 10(pro03),end1.
ACCESSION   urn.local...1584014491143.102
VERSION     urn.local...1584014491143.102
SOURCE      
  ORGANISM  
COMMENT     This file is created by Vector NTI
            http://www.invitrogen.com/
COMMENT     ORIGDB|GenBank
COMMENT     VNTDATE|-13993210|
COMMENT     VNTDBDATE|-14137544|
COMMENT     LSOWNER|
COMMENT     VNTNAME|GG L2_pAtCAB1-TMV-GUS+|
COMMENT     VNTAUTHORNAME|Demo User|
FEATURES             Location/Qualifiers
     misc_feature    1943..1943
                     /vntifkey="21"
                     /label=origin
                     /note="Geneious type: origin"
     misc_feature    complement(5191..5215)
                     /vntifkey="21"
                     /label=RB
                     /note="Geneious type: right boader"
     misc_feature    1..25
                     /vntifkey="21"
                     /label=LB
     terminator      103..317
                     /vntifkey="43"
                     /label=CaMV35S\terminator
     CDS             complement(318..1343)
                     /vntifkey="4"
                     /label=hptII\CDS
     promoter        complement(1344..1648)
                     /vntifkey="29"
                     /label=nos\promoter
     promoter        1964..2742
                     /vntifkey="29"
                     /label=pAtCAB1\promoter\-\779\bp
     5'UTR           2747..2813
                     /vntifkey="52"
                     /label=5�UTR\TMV
     exon            2815..2829
                     /vntifkey="61"
                     /label=Exon1\GUS+
     intron          2830..3019
                     /vntifkey="15"
                     /label=Intron\GUS+
     exon            3020..4867
                     /vntifkey="61"
                     /label=Exon2\GUS+
     terminator      4872..5134
                     /vntifkey="43"
                     /label=nos\terminator
     CDS             complement(10253..11104)
                     /vntifkey="4"
                     /label=KanR\[APH(3�)]
     rep_origin      9575..10163
                     /vntifkey="33"
                     /label=pBR322\ori
     rep_origin      8714..8908
                     /vntifkey="33"
                     /label=pVS1\ori
     rep_origin      7539..8642
                     /vntifkey="33"
                     /label=pVS1\RepA
     CDS             6515..7141
                     /vntifkey="4"
                     /label=pVS1\StaA
BASE COUNT     3282 a      3544 c      3477 g      3096 t 
ORIGIN
        1 tggcaggata tattgtggtg taaacaaatt gacgcttaga caacttaata acacattgcg 
       61 gacgttttta atgtactgaa ttaacgccga attaattcgg gggatctgga ttttagtact 
      121 ggattttggt tttaggaatt agaaatttta ttgatagaag tattttacaa atacaaatac 
      181 atactaaggg tttcttatat gctcaacaca tgagcgaaac cctataggaa ccctaattcc 
      241 cttatctggg aactactcac acattattat ggagaaactc gagcttgtcg atcgacagat 
      301 cccggtcggc atctactcta tttctttgcc ctcggacgag tgctggggcg tcggtttcca 
      361 ctatcggcga gtacttctac acagccatcg gtccagacgg ccgcgcttct gcgggcgatt 
      421 tgtgtacgcc cgacagtccc ggctccggat cggacgattg cgtcgcatcg accctgcgcc 
      481 caagctgcat catcgaaatt gccgtcaacc aagctctgat agagttggtc aagaccaatg 
      541 cggagcatat acgcccggag tcgtggcgat cctgcaagct ccggatgcct ccgctcgaag 
      601 tagcgcgtct gctgctccat acaagccaac cacggcctcc agaagaagat gttggcgacc 
      661 tcgtattggg aatccccgaa catcgcctcg ctccagtcaa tgaccgctgt tatgcggcca 
      721 ttgtccgtca ggacattgtt ggagccgaaa tccgcgtgca cgaggtgccg gacttcgggg 
      781 cagtcctcgg cccaaagcat cagctcatcg agagcctgcg cgacggacgc actgacggtg 
      841 tcgtccatca cagtttgcca gtgatacaca tggggatcag caatcgcgca tatgaaatca 
      901 cgccatgtag tgtattgacc gattccttgc ggtccgaatg ggccgaaccc gctcgtctgg 
      961 ctaagatcgg ccgcagcgat cgcatccata gcctccgcga ccggttgtag aacagcgggc 
     1021 agttcggttt caggcaggtc ttgcaacgtg acaccctgtg cacggcggga gatgcaatag 
     1081 gtcaggctct cgctaaactc cccaatgtca agcacttccg gaatcgggag cgcggccgat 
     1141 gcaaagtgcc gataaacata acgatctttg tagaaaccat cggcgcagct atttacccgc 
     1201 aggacatatc cacgccctcc tacatcgaag ctgaaagcac gagattcttc gccctccgag 
     1261 agctgcatca ggtcggagac gctgtcgaac ttttcgatca gaaacttctc gacagacgtc 
     1321 gcggtgagtt caggcttttt catatccggt gcagattatt tggattgaga gtgaatatga 
     1381 gactctaatt ggataccgag gggaatttat ggaacgtcag tggagcattt ttgacaagaa 
     1441 atatttgcta gctgatagtg accttaggcg acttttgaac gcgcaataat ggtttctgac 
     1501 gtatgtgctt agctcattaa actccagaaa cccgcggctg agtggctcct tcaacgttgc 
     1561 ggttctgtca gttccaaacg taaaacggct tgtcccgcgt catcggcggg ggtcataacg 
     1621 tgactccctt aattctccgc tcatgatcag attgtcgttt cccgccttca gtttaaacta 
     1681 tcagtgtcca acatgttggc aagctgctct agccaatacg caaaccgcct ctccccgcgc 
     1741 gttggccgat tcattaatgc agctggcacg acaggtttcc cgactggaaa gcgggcagtg 
     1801 agcgcaacgc aattaatgtg agttagctca ctcattaggc accccaggct ttacacttta 
     1861 tgcttccggc tcgtatgttg tgtggaattg tgagcggata acaatttcac acaggaaaca 
     1921 gctatgacca tgattacgaa ttctgccgaa ttcggatccg gagtttccgg ttgaaatggg 
     1981 tttggtgaat atccggttca gttatatggt ggccgttgga attggcttat tagttgtggc 
     2041 cgttgttgaa gccgttggta ttggtaaggg agaagcagac ttgtggctat gagtctatga 
     2101 ccatgactcg tgattatgga gctgtcttat gaccctgacc atcaccttga tctggtggat 
     2161 tccaatgttt tcttcttctt ctaataaaat attatggtca atacaggtgc taattaagat 
     2221 ggtaataatt tcttatgttt ctgtggtaaa gtttgattca attccgtagt tttagataat 
     2281 cttatttcca tacataaatt ttatagtttt atctactttg ttcttatgtt ttatctctag 
     2341 ccaagagtta ttattattat cagaagaaga aaaaaaaaag aagcatatat acaaaaggtt 
     2401 taataaaatg tattatacaa ggcaattatc caaatttttt ttgttttggt ttacattgat 
     2461 gctctcagga tttcataagg atagagagat ctattcgtat acgtgtcacg tcatgagtgg 
     2521 gtgtttcgcc aatccatgaa acgcacctag atatctaaaa cacatatcaa ttgcgaatct 
     2581 gcgaagtgcg agccattaac cacgtaagca aacaaacaat ctaaacccca aaaaaaatct 
     2641 atgactagcc aatagcaacc tcagagattg atatttcaag ataagacagt atttagattt 
     2701 ctgtattata tatagcgaaa atcgcatcaa taccaaacca cctactgtat ttttacaaca 
     2761 attaccaaca acaacaaaca acaaacaaca ttacaattac tatttacaat tacaatggta 
     2821 gatctgaggg taaatttcta gtttttctcc ttcattttct tggttaggac ccttttctct 
     2881 ttttattttt ttgagctttg atctttcttt aaactgatct attttttaat tgattggtta 
     2941 tggtgtaaat attacatagc tttaactgat aatctgatta ctttatttcg tgtgtctatg 
     3001 atgatgatga tagttacaga accgacgaac tagtctgtac ccgatcaaca ccgaaacccg 
     3061 tggcgtgttc gacctcaatg gcgtctggaa cttcaagctg gactacggga aaggactgga 
     3121 agagaagtgg tacgaaagca agctgaccga cactattagt atggccgtcc caagcagtta 
     3181 caatgacatt ggcgtgacca aggaaatccg caaccatatc ggatatgtct ggtacgaacg 
     3241 tgagttcacg gtgccggcct atctgaagga tcagcgtatc gtgctccgct tcggctctgc 
     3301 aactcacaaa gcaattgtct atgtcaatgg tgagctggtc gtggagcaca agggcggatt 
     3361 cctgccattc gaagcggaaa tcaacaactc gctgcgtgat ggcatgaatc gcgtcaccgt 
     3421 cgccgtggac aacatcctcg acgatagcac cctcccggtg gggctgtaca gcgagcgcca 
     3481 cgaagagggc ctcggaaaag tcattcgtaa caagccgaac ttcgacttct tcaactatgc 
     3541 aggcctgcac cgtccggtga aaatctacac gaccccgttt acgtacgtcg aggacatctc 
     3601 ggttgtgacc gacttcaatg gcccaaccgg gactgtgacc tatacggtgg actttcaagg 
     3661 caaagccgaa accgtgaaag tgtcggtcgt ggatgaggaa ggcaaagtgg tcgcaagcac 
     3721 cgagggcctg agcggtaacg tggagattcc gaatgtcatc ctctgggaac cactgaacac 
     3781 gtatctctac cagatcaaag tggaactggt gaacgacgga ctgaccatcg atgtctatga 
     3841 agagccgttc ggcgtgcgga ccgtggaagt caacgacggc aagttcctca tcaacaacaa 
     3901 accgttctac ttcaagggct ttggcaaaca tgaggacact cctatcaacg gccgtggctt 
     3961 taacgaagcg agcaatgtga tggatttcaa tatcctcaaa tggatcggcg ccaacagctt 
     4021 ccggaccgca cactatccgt actctgaaga gttgatgcgt cttgcggatc gcgagggtct 
     4081 ggtcgtgatc gacgagactc cggcagttgg cgtgcacctc aacttcatgg ccaccacggg 
     4141 actcggcgaa ggcagcgagc gcgtcagtac ctgggagaag attcggacgt ttgagcacca 
     4201 tcaagacgtt ctccgtgaac tggtgtctcg tgacaagaac catccaagcg tcgtgatgtg 
     4261 gagcatcgcc aacgaggcgg cgactgagga agagggcgcg tacgagtact tcaagccgtt 
     4321 ggtggagctg accaaggaac tcgacccaca gaagcgtccg gtcacgatcg tgctgtttgt 
     4381 gatggctacc ccggagacgg acaaagtcgc cgaactgatt gacgtcatcg cgctcaatcg 
     4441 ctataacgga tggtacttcg atggcggtga tctcgaagcg gccaaagtcc atctccgcca 
     4501 ggaatttcac gcgtggaaca agcgttgccc aggaaagccg atcatgatca ctgagtacgg 
     4561 cgcagacacc gttgcgggct ttcacgacat tgatccagtg atgttcaccg aggaatatca 
     4621 agtcgagtac taccaggcga accacgtcgt gttcgatgag tttgagaact tcgtgggtga 
     4681 gcaagcgtgg aacttcgcgg acttcgcgac ctctcagggc gtgatgcgcg tccaaggaaa 
     4741 caagaagggc gtgttcactc gtgaccgcaa gccgaagctc gccgcgcacg tctttcgcga 
     4801 gcgctggacc aacattccag atttcggcta caagaacgct agccatcacc atcaccatca 
     4861 cgtgtgagct tgtcaagcag atcgttcaaa catttggcaa taaagtttct taagattgaa 
     4921 tcctgttgcc ggtcttgcga tgattatcat ataatttctg ttgaattacg ttaagcatgt 
     4981 aataattaac atgtaatgca tgacgttatt tatgagatgg gtttttatga ttagagtccc 
     5041 gcaattatac atttaatacg cgatagaaaa caaaatatag cgcgcaaact aggataaatt 
     5101 atcgcgcgcg gtgtcatcta tgttactaga tcgacgctgc aagaggatgc acatgtgacc 
     5161 gagggaatcg ggaattaaac tatcagtgtt tgacaggata tattggcggg taaacctaag 
     5221 agaaaagagc gtttattaga ataacggata tttaaaaggg cgtgaaaagg tttatccgtt 
     5281 cgtccatttg tatgtgcatg ccaaccacag ggttcccctc gggatcaaag tactttgatc 
     5341 caacccctcc gctgctatag tgcagtcggc ttctgacgtt cagtgcagcc gtgttctgaa 
     5401 aacgacatgt cgcacaagtc ctaagttacg cgacaggctg ccgccctgcc cttttcctgg 
     5461 cgttttcttg tcgcgtgttt tagtcgcata aagtagaata cttgcgacta gaaccggaga 
     5521 cattacgcca tgaacaagag cgccgccgct ggcctgctgg gctatgcccg cgtcagcacc 
     5581 gacgaccagg acttgaccaa ccaacgggcc gaactgcacg cggccggctg caccaagctg 
     5641 ttttccgaga agatcaccgg caccaggcgc gaccgcccgg agctggccag gatgcttgac 
     5701 cacctacgcc ctggcgacgt tgtgacagtg accaggctag accgcctggc ccgcagcacc 
     5761 cgcgacctac tggacattgc cgagcgcatc caggaggccg gcgcgggcct gcgtagcctg 
     5821 gcagagccgt gggccgacac caccacgccg gccggccgca tggtgttgac cgtgttcgcc 
     5881 ggcattgccg agttcgagcg ttccctaatc atcgaccgca cccggagcgg gcgcgaggcc 
     5941 gccaaggccc gaggcgtgaa gtttggcccc cgccctaccc tcaccccggc acagatcgcg 
     6001 cacgcccgcg agctgatcga ccaggaaggc cgcaccgtga aagaggcggc tgcactgctt 
     6061 ggcgtgcatc gctcgaccct gtaccgcgca cttgagcgca gcgaggaagt gacgcccacc 
     6121 gaggccaggc ggcgcggtgc cttccgtgag gacgcattga ccgaggccga cgccctggcg 
     6181 gccgccgaga atgaacgcca agaggaacaa gcatgaaacc gcaccaggac ggccaggacg 
     6241 aaccgttttt cattaccgaa gagatcgagg cggagatgat cgcggccggg tacgtgttcg 
     6301 agccgcccgc gcacgtctca accgtgcggc tgcatgaaat cctggccggt ttgtctgatg 
     6361 ccaagctggc ggcctggccg gccagcttgg ccgctgaaga aaccgagcgc cgccgtctaa 
     6421 aaaggtgatg tgtatttgag taaaacagct tgcgtcatgc ggtcgctgcg tatatgatgc 
     6481 gatgagtaaa taaacaaata cgcaagggga acgcatgaag gttatcgctg tacttaacca 
     6541 gaaaggcggg tcaggcaaga cgaccatcgc aacccatcta gcccgcgccc tgcaactcgc 
     6601 cggggccgat gttctgttag tcgattccga tccccagggc agtgcccgcg attgggcggc 
     6661 cgtgcgggaa gatcaaccgc taaccgttgt cggcatcgac cgcccgacga ttgaccgcga 
     6721 cgtgaaggcc atcggccggc gcgacttcgt agtgatcgac ggagcgcccc aggcggcgga 
     6781 cttggctgtg tccgcgatca aggcagccga cttcgtgctg attccggtgc agccaagccc 
     6841 ttacgacata tgggccaccg ccgacctggt ggagctggtt aagcagcgca ttgaggtcac 
     6901 ggatggaagg ctacaagcgg cctttgtcgt gtcgcgggcg atcaaaggca cgcgcatcgg 
     6961 cggtgaggtt gccgaggcgc tggccgggta cgagctgccc attcttgagt cccgtatcac 
     7021 gcagcgcgtg agctacccag gcactgccgc cgccggcaca accgttcttg aatcagaacc 
     7081 cgagggcgac gctgcccgcg aggtccaggc gctggccgct gaaattaaat caaaactcat 
     7141 ttgagttaat gaggtaaaga gaaaatgagc aaaagcacaa acacgctaag tgccggccgt 
     7201 ccgagcgcac gcagcagcaa ggctgcaacg ttggccagcc tggcagacac gccagccatg 
     7261 aagcgggtca actttcagtt gccggcggag gatcacacca agctgaagat gtacgcggta 
     7321 cgccaaggca agaccattac cgagctgcta tctgaataca tcgcgcagct accagagtaa 
     7381 atgagcaaat gaataaatga gtagatgaat tttagcggct aaaggaggcg gcatggaaaa 
     7441 tcaagaacaa ccaggcaccg acgccgtgga atgccccatg tgtggaggaa cgggcggttg 
     7501 gccaggcgta agcggctggg ttgtctgccg gccctgcaat ggcactggaa cccccaagcc 
     7561 cgaggaatcg gcgtgacggt cgcaaaccat ccggcccggt acaaatcggc gcggcgctgg 
     7621 gtgatgacct ggtggagaag ttgaaggccg cgcaggccgc ccagcggcaa cgcatcgagg 
     7681 cagaagcacg ccccggtgaa tcgtggcaag cggccgctga tcgaatccgc aaagaatccc 
     7741 ggcaaccgcc ggcagccggt gcgccgtcga ttaggaagcc gcccaagggc gacgagcaac 
     7801 cagatttttt cgttccgatg ctctatgacg tgggcacccg cgatagtcgc agcatcatgg 
     7861 acgtggccgt tttccgtctg tcgaagcgtg accgacgagc tggcgaggtg atccgctacg 
     7921 agcttccaga cgggcacgta gaggtttccg cagggccggc cggcatggcc agtgtgtggg 
     7981 attacgacct ggtactgatg gcggtttccc atctaaccga atccatgaac cgataccggg 
     8041 aagggaaggg agacaagccc ggccgcgtgt tccgtccaca cgttgcggac gtactcaagt 
     8101 tctgccggcg agccgatggc ggaaagcaga aagacgacct ggtagaaacc tgcattcggt 
     8161 taaacaccac gcacgttgcc atgcagcgta cgaagaaggc caagaacggc cgcctggtga 
     8221 cggtatccga gggtgaagcc ttgattagcc gctacaagat cgtaaagagc gaaaccgggc 
     8281 ggccggagta catcgagatc gagctagctg attggatgta ccgcgagatc acagaaggca 
     8341 agaacccgga cgtgctgacg gttcaccccg attacttttt gatcgatccc ggcatcggcc 
     8401 gttttctcta ccgcctggca cgccgcgccg caggcaaggc agaagccaga tggttgttca 
     8461 agacgatcta cgaacgcagt ggcagcgccg gagagttcaa gaagttctgt ttcaccgtgc 
     8521 gcaagctgat cgggtcaaat gacctgccgg agtacgattt gaaggaggag gcggggcagg 
     8581 ctggcccgat cctagtcatg cgctaccgca acctgatcga gggcgaagca tccgccggtt 
     8641 cctaatgtac ggagcagatg ctagggcaaa ttgccctagc aggggaaaaa ggtcgaaaag 
     8701 gtctctttcc tgtggatagc acgtacattg ggaacccaaa gccgtacatt gggaaccgga 
     8761 acccgtacat tgggaaccca aagccgtaca ttgggaaccg gtcacacatg taagtgactg 
     8821 atataaaaga gaaaaaaggc gatttttccg cctaaaactc tttaaaactt attaaaactc 
     8881 ttaaaacccg cctggcctgt gcataactgt ctggccagcg cacagccgaa gagctgcaaa 
     8941 aagcgcctac ccttcggtcg ctgcgctccc tacgccccgc cgcttcgcgt cggcctatcg 
     9001 cggccgctgg ccgctcaaaa atggctggcc tacggccagg caatctacca gggcgcggac 
     9061 aagccgcgcc gtcgccactc gaccgccggc gcccacatca aggcaccctg cctcgcgcgt 
     9121 ttcggtgatg acggtgaaaa cctctgacac atgcagctcc cggagacggt cacagcttgt 
     9181 ctgtaagcgg atgccgggag cagacaagcc cgtcagggcg cgtcagcggg tgttggcggg 
     9241 tgtcggggcg cagccatgac ccagtcacgt agcgatagcg gagtgtatac tggcttaact 
     9301 atgcggcatc agagcagatt gtactgagag tgcaccatat gcggtgtgaa ataccgcaca 
     9361 gatgcgtaag gagaaaatac cgcatcaggc gctcttccgc ttcctcgctc actgactcgc 
     9421 tgcgctcggt cgttcggctg cggcgagcgg tatcagctca ctcaaaggcg gtaatacggt 
     9481 tatccacaga atcaggggat aacgcaggaa agaacatgtg agcaaaaggc cagcaaaagg 
     9541 ccaggaaccg taaaaaggcc gcgttgctgg cgtttttcca taggctccgc ccccctgacg 
     9601 agcatcacaa aaatcgacgc tcaagtcaga ggtggcgaaa cccgacagga ctataaagat 
     9661 accaggcgtt tccccctgga agctccctcg tgcgctctcc tgttccgacc ctgccgctta 
     9721 ccggatacct gtccgccttt ctcccttcgg gaagcgtggc gctttctcat agctcacgct 
     9781 gtaggtatct cagttcggtg taggtcgttc gctccaagct gggctgtgtg cacgaacccc 
     9841 ccgttcagcc cgaccgctgc gccttatccg gtaactatcg tcttgagtcc aacccggtaa 
     9901 gacacgactt atcgccactg gcagcagcca ctggtaacag gattagcaga gcgaggtatg 
     9961 taggcggtgc tacagagttc ttgaagtggt ggcctaacta cggctacact agaaggacag 
    10021 tatttggtat ctgcgctctg ctgaagccag ttaccttcgg aaaaagagtt ggtagctctt 
    10081 gatccggcaa acaaaccacc gctggtagcg gtggtttttt tgtttgcaag cagcagatta 
    10141 cgcgcagaaa aaaaggatct caagaagatc ctttgatctt ttctacgggg tctgacgctc 
    10201 agtggaacga aaactcacgt taagggattt tggtcatgca ttctaggtac taaaacaatt 
    10261 catccagtaa aatataatat tttattttct cccaatcagg cttgatcccc agtaagtcaa 
    10321 aaaatagctc gacatactgt tcttccccga tatcctccct gatcgaccgg acgcagaagg 
    10381 caatgtcata ccacttgtcc gccctgccgc ttctcccaag atcaataaag ccacttactt 
    10441 tgccatcttt cacaaagatg ttgctgtctc ccaggtcgcc gtgggaaaag acaagttcct 
    10501 cttcgggctt ttccgtcttt aaaaaatcat acagctcgcg cggatcttta aatggagtat 
    10561 cttcttccca gttttcgcaa tccacatcgg ccagatcgtt attcagtaag taatccaatt 
    10621 cggctaagcg gctgtctaag ctattcgtat agggacaatc cgatatgtcg atggagtgaa 
    10681 agagcctgat gcactccgca tacagctcga taatcttttc agggctttgt tcatcttcat 
    10741 actcttccga gcaaaggacg ccatcggcct cactcatgag cagattgctc cagccatcat 
    10801 gccgttcaaa gtgcaggacc tttggaacag gcagctttcc ttccagccat agcatcatgt 
    10861 ccttttcccg ttccacatca taggtggtcc ctttataccg gctgtccgtc atttttaaat 
    10921 ataggttttc attttctccc accagcttat ataccttagc ctgggcctca tgggccttcc 
    10981 tttcactgcc cgctttccag tcgggaaacc tgtcgtgcca ggcccacatc aaggcaccct 
    11041 gcctcgcgcg tttcggtgat gacggtgaaa acctctgaca catgcagctc ccggagacgg 
    11101 tcacagcttg tctgtaagcg gatgccggga gcagacaagc ccgtcagggc gcgtcagcgg 
    11161 gtgttggcgg gtgtcggggc gcagccatga cccagtcacg tagcgatagc ggagtgtata 
    11221 ctggcttaac tatgcggcat cagagcagat tgtactgaga gtgcaccata tgcggtgtga 
    11281 aataccgcac agatgcgtaa ggagaaaata ccgcatcagg cgctcttccg cttcctcgct 
    11341 cactgactcg ctgcgctcgg tcgttcggct gcggcgagcg gtatcagctc actcaaaggc 
    11401 ggtaatacgg ttatccacag aatcagggga taacgcagga aagaacatgt gagcaaaagg 
    11461 ccagcaaaag gccaggaacc gtaaaaaggc cgcgttgctg gcgtttttcc ataggctccg 
    11521 cccccctgac gagcatcaca aaaatcgacg ctcaagtcag aggtggcgaa acccgacagg 
    11581 actataaaga taccaggcgt ttccccctgg aagctccctc gtgcgctctc ctgttccgac 
    11641 cctgccgctt accggatacc tgtccgcctt tctcccttcg ggaagcgtgg cgctttctca 
    11701 tagctcacgc tgtaggtatc tcagttcggt gtaggtcgtt cgctccaagc tgggctgtgt 
    11761 gcacgaaccc cccgttcagc ccgaccgctg cgccttatcc ggtaactatc gtcttgagtc 
    11821 caacccggta agacacgact tatcgccact ggcagcagcc actggtaaca ggattagcag 
    11881 agcgaggtat gtaggcggtg ctacagagtt cttgaagtgg tggcctaact acggctacac 
    11941 tagaaggaca gtatttggta tctgcgctct gctgaagcca gttaccttcg gaaaaagagt 
    12001 tggtagctct tgatccggca aacaaaccac cgctggtagc ggtggttttt ttgtttgcaa 
    12061 gcagcagatt acgcgcagaa aaaaaggatc tcaagaagat cctttgatct tttctacggg 
    12121 gtctgacgct cagtggaacg aaaactcacg ttaagggatt ttggtcatgc attctaggta 
    12181 ctaaaacaat tcatccagta aaatataata ttttattttc tcccaatcag gcttgatccc 
    12241 cagtaagtca aaaaatagct cgacatactg ttcttccccg atatcctccc tgatcgaccg 
    12301 gacgcagaag gcaatgtcat accacttgtc cgccctgccg cttctcccaa gatcaataaa 
    12361 gccacttact ttgccatctt tcacaaagat gttgctgtct cccaggtcgc cgtgggaaaa 
    12421 gacaagttcc tcttcgggct tttccgtctt taaaaaatca tacagctcgc gcggatcttt 
    12481 aaatggagta tcttcttccc agttttcgca atccacatcg gccagatcgt tattcagtaa 
    12541 gtaatccaat tcggctaagc ggctgtctaa gctattcgta tagggacaat ccgatatgtc 
    12601 gatggagtga aagagcctga tgcactccgc atacagctcg ataatctttt cagggctttg 
    12661 ttcatcttca tactcttccg agcaaaggac gccatcggcc tcactcatga gcagattgct 
    12721 ccagccatca tgccgttcaa agtgcaggac ctttggaaca ggcagctttc cttccagcca 
    12781 tagcatcatg tccttttccc gttccacatc ataggtggtc cctttatacc ggctgtccgt 
    12841 catttttaaa tataggtttt cattttctcc caccagctta tataccttag caggagacat 
    12901 tccttccgta tcttttacgc agcggtattt ttcgatcagt tttttcaatt ccggtgatat 
    12961 tctcatttta gccatttatt atttccttcc tcttttctac agtatttaaa gataccccaa 
    13021 gaagctaatt ataacaagac gaactccaat tcactgttcc ttgcattcta aaaccttaaa 
    13081 taccagaaaa cagctttttc aaagttgttt tcaaagttgg cgtataacat agtatcgacg 
    13141 gagccgattt tgaaaccgcg gtgatcacag gcagcaacgc tctgtcatcg ttacaatcaa 
    13201 catgctaccc tccgcgagat catccgtgtt tcaaacccgg cagcttagtt gccgttcttc 
    13261 cgaatagcat cggtaacatg agcaaagtct gccgccttac aacggctctc ccgctgacgc 
    13321 cgtcccggac tgatgggctg cctgtatcga gtggtgattt tgtgccgagc tgccggtcgg 
    13381 ggagctgttg gctggctgg 
//
