# Supplementary material for: A promoter toolbox for tissue-specific expression supporting translational research in cassava (Manihot esculenta)
Source: Front Plant Sci. 2022 Dec 20;13:1042379. doi: 10.3389/fpls.2022.1042379 (PMC9807883; doi:10.3389/fpls.2022.1042379)
Supplement: Supplementary file 1 [file DataSheet_1.zip › GG L2 pAtRBCS3B-TMV-GUS+.gb]

LOCUS       GG\L2_pAtRBCS3B-       13420 bp    DNA     circular UNA 18-NOV-2021
DEFINITION  L2: 9(pro02),end1.
ACCESSION   urn.local...1584014491143.101
VERSION     urn.local...1584014491143.101
SOURCE      
  ORGANISM  
COMMENT     This file is created by Vector NTI
            http://www.invitrogen.com/
COMMENT     ORIGDB|GenBank
COMMENT     VNTDATE|-14046761|
COMMENT     VNTDBDATE|-14137550|
COMMENT     LSOWNER|
COMMENT     VNTNAME|GG L2_pAtRBCS3B-TMV-GUS+|
COMMENT     VNTAUTHORNAME|Demo User|
FEATURES             Location/Qualifiers
     misc_feature    1943..1943
                     /vntifkey="21"
                     /label=origin
                     /note="Geneious type: origin"
     misc_feature    1943..1943
                     /vntifkey="21"
                     /label=origin
                     /note="Geneious type: origin"
     misc_feature    1..25
                     /vntifkey="21"
                     /label=LB
                     /note="Geneious type: left boader"
     misc_feature    complement(5212..5236)
                     /vntifkey="21"
                     /label=RB
                     /note="Geneious type: right boader"
     terminator      103..317
                     /vntifkey="43"
                     /label=CaMV35S\terminator
     CDS             complement(318..1343)
                     /vntifkey="4"
                     /label=hptII\CDS
     promoter        complement(1344..1648)
                     /vntifkey="29"
                     /label=nos\promoter
     5'UTR           2768..2834
                     /vntifkey="52"
                     /label=TMV
     promoter        1964..2763
                     /vntifkey="29"
                     /label=pAtRBCS3B\-\800bp
     exon            2836..2850
                     /vntifkey="61"
                     /label=Exon1\GUS+
     intron          2851..3040
                     /vntifkey="15"
                     /label=Intron\GUS+
     exon            3041..4888
                     /vntifkey="61"
                     /label=Exon2\GUS+
     terminator      4893..5155
                     /vntifkey="43"
                     /label=nos\terminator
     CDS             complement(10274..11125)
                     /vntifkey="4"
                     /label=KanR\[APH(3')]
     rep_origin      9596..10184
                     /vntifkey="33"
                     /label=pBR322\ori
     rep_origin      8735..8929
                     /vntifkey="33"
                     /label=pVS1\oriV
     rep_origin      7560..8663
                     /vntifkey="33"
                     /label=pVS1\RepA
     CDS             6536..7162
                     /vntifkey="4"
                     /label=pVS1\StaA
BASE COUNT     3311 a      3542 c      3445 g      3122 t 
ORIGIN
        1 tggcaggata tattgtggtg taaacaaatt gacgcttaga caacttaata acacattgcg 
       61 gacgttttta atgtactgaa ttaacgccga attaattcgg gggatctgga ttttagtact 
      121 ggattttggt tttaggaatt agaaatttta ttgatagaag tattttacaa atacaaatac 
      181 atactaaggg tttcttatat gctcaacaca tgagcgaaac cctataggaa ccctaattcc 
      241 cttatctggg aactactcac acattattat ggagaaactc gagcttgtcg atcgacagat 
      301 cccggtcggc atctactcta tttctttgcc ctcggacgag tgctggggcg tcggtttcca 
      361 ctatcggcga gtacttctac acagccatcg gtccagacgg ccgcgcttct gcgggcgatt 
      421 tgtgtacgcc cgacagtccc ggctccggat cggacgattg cgtcgcatcg accctgcgcc 
      481 caagctgcat catcgaaatt gccgtcaacc aagctctgat agagttggtc aagaccaatg 
      541 cggagcatat acgcccggag tcgtggcgat cctgcaagct ccggatgcct ccgctcgaag 
      601 tagcgcgtct gctgctccat acaagccaac cacggcctcc agaagaagat gttggcgacc 
      661 tcgtattggg aatccccgaa catcgcctcg ctccagtcaa tgaccgctgt tatgcggcca 
      721 ttgtccgtca ggacattgtt ggagccgaaa tccgcgtgca cgaggtgccg gacttcgggg 
      781 cagtcctcgg cccaaagcat cagctcatcg agagcctgcg cgacggacgc actgacggtg 
      841 tcgtccatca cagtttgcca gtgatacaca tggggatcag caatcgcgca tatgaaatca 
      901 cgccatgtag tgtattgacc gattccttgc ggtccgaatg ggccgaaccc gctcgtctgg 
      961 ctaagatcgg ccgcagcgat cgcatccata gcctccgcga ccggttgtag aacagcgggc 
     1021 agttcggttt caggcaggtc ttgcaacgtg acaccctgtg cacggcggga gatgcaatag 
     1081 gtcaggctct cgctaaactc cccaatgtca agcacttccg gaatcgggag cgcggccgat 
     1141 gcaaagtgcc gataaacata acgatctttg tagaaaccat cggcgcagct atttacccgc 
     1201 aggacatatc cacgccctcc tacatcgaag ctgaaagcac gagattcttc gccctccgag 
     1261 agctgcatca ggtcggagac gctgtcgaac ttttcgatca gaaacttctc gacagacgtc 
     1321 gcggtgagtt caggcttttt catatccggt gcagattatt tggattgaga gtgaatatga 
     1381 gactctaatt ggataccgag gggaatttat ggaacgtcag tggagcattt ttgacaagaa 
     1441 atatttgcta gctgatagtg accttaggcg acttttgaac gcgcaataat ggtttctgac 
     1501 gtatgtgctt agctcattaa actccagaaa cccgcggctg agtggctcct tcaacgttgc 
     1561 ggttctgtca gttccaaacg taaaacggct tgtcccgcgt catcggcggg ggtcataacg 
     1621 tgactccctt aattctccgc tcatgatcag attgtcgttt cccgccttca gtttaaacta 
     1681 tcagtgtcca acatgttggc aagctgctct agccaatacg caaaccgcct ctccccgcgc 
     1741 gttggccgat tcattaatgc agctggcacg acaggtttcc cgactggaaa gcgggcagtg 
     1801 agcgcaacgc aattaatgtg agttagctca ctcattaggc accccaggct ttacacttta 
     1861 tgcttccggc tcgtatgttg tgtggaattg tgagcggata acaatttcac acaggaaaca 
     1921 gctatgacca tgattacgaa ttctgccgaa ttcggatccg gaggttagaa ttcttttgat 
     1981 aggtttactt ccattagtct gaaatggaat cttatttata agtctgcctg aaaaatctta 
     2041 acaattgata ttaataaaac ggaaagagta atgaatattt ttaagagcat ctcgaatcta 
     2101 tctctatttt tatttatata ctctattttt gtatttattt aactctaact catctctatt 
     2161 ttcatttgta aaatagaaat ttctaatttt ttttctaaag caaaaaatag agatttttat 
     2221 tttttctctt atttattttt tctaacgaat ttttgaggaa ccattgaagt taaaatataa 
     2281 atctctatta tattttttcc tctatattca gaaagaaaat aatagaaaca aatattggag 
     2341 atggttaaag cttttttttt tgtccggata aatatcatac aatatattta tgtaaatatc 
     2401 aaatttaaat aattttgtta taactatttt ttaatgcgac cttatttcca aagaaagtgt 
     2461 taagccaaat taaatcatac atggtaaata agaggtccaa aagaccaaaa gcattaaatt 
     2521 taaggtaatg cgtctggttt cttttctccc aaacgaaagg agccaaaagc aaccgatcaa 
     2581 gtgcagacca gtaaccgcac attcacttca tttcccccac aagagaaaag ataagataat 
     2641 ggagttttct gccacgtggc cttatcctag tggtgcgtac cgataagggt gtcaacacct 
     2701 ttccttaatc ctgtggcagt aaacgacgtt atcatgaatc atggaccctt tgatcatgag 
     2761 ggctactgta tttttacaac aattaccaac aacaacaaac aacaaacaac attacaatta 
     2821 ctatttacaa ttacaatggt agatctgagg gtaaatttct agtttttctc cttcattttc 
     2881 ttggttagga cccttttctc tttttatttt tttgagcttt gatctttctt taaactgatc 
     2941 tattttttaa ttgattggtt atggtgtaaa tattacatag ctttaactga taatctgatt 
     3001 actttatttc gtgtgtctat gatgatgatg atagttacag aaccgacgaa ctagtctgta 
     3061 cccgatcaac accgaaaccc gtggcgtgtt cgacctcaat ggcgtctgga acttcaagct 
     3121 ggactacggg aaaggactgg aagagaagtg gtacgaaagc aagctgaccg acactattag 
     3181 tatggccgtc ccaagcagtt acaatgacat tggcgtgacc aaggaaatcc gcaaccatat 
     3241 cggatatgtc tggtacgaac gtgagttcac ggtgccggcc tatctgaagg atcagcgtat 
     3301 cgtgctccgc ttcggctctg caactcacaa agcaattgtc tatgtcaatg gtgagctggt 
     3361 cgtggagcac aagggcggat tcctgccatt cgaagcggaa atcaacaact cgctgcgtga 
     3421 tggcatgaat cgcgtcaccg tcgccgtgga caacatcctc gacgatagca ccctcccggt 
     3481 ggggctgtac agcgagcgcc acgaagaggg cctcggaaaa gtcattcgta acaagccgaa 
     3541 cttcgacttc ttcaactatg caggcctgca ccgtccggtg aaaatctaca cgaccccgtt 
     3601 tacgtacgtc gaggacatct cggttgtgac cgacttcaat ggcccaaccg ggactgtgac 
     3661 ctatacggtg gactttcaag gcaaagccga aaccgtgaaa gtgtcggtcg tggatgagga 
     3721 aggcaaagtg gtcgcaagca ccgagggcct gagcggtaac gtggagattc cgaatgtcat 
     3781 cctctgggaa ccactgaaca cgtatctcta ccagatcaaa gtggaactgg tgaacgacgg 
     3841 actgaccatc gatgtctatg aagagccgtt cggcgtgcgg accgtggaag tcaacgacgg 
     3901 caagttcctc atcaacaaca aaccgttcta cttcaagggc tttggcaaac atgaggacac 
     3961 tcctatcaac ggccgtggct ttaacgaagc gagcaatgtg atggatttca atatcctcaa 
     4021 atggatcggc gccaacagct tccggaccgc acactatccg tactctgaag agttgatgcg 
     4081 tcttgcggat cgcgagggtc tggtcgtgat cgacgagact ccggcagttg gcgtgcacct 
     4141 caacttcatg gccaccacgg gactcggcga aggcagcgag cgcgtcagta cctgggagaa 
     4201 gattcggacg tttgagcacc atcaagacgt tctccgtgaa ctggtgtctc gtgacaagaa 
     4261 ccatccaagc gtcgtgatgt ggagcatcgc caacgaggcg gcgactgagg aagagggcgc 
     4321 gtacgagtac ttcaagccgt tggtggagct gaccaaggaa ctcgacccac agaagcgtcc 
     4381 ggtcacgatc gtgctgtttg tgatggctac cccggagacg gacaaagtcg ccgaactgat 
     4441 tgacgtcatc gcgctcaatc gctataacgg atggtacttc gatggcggtg atctcgaagc 
     4501 ggccaaagtc catctccgcc aggaatttca cgcgtggaac aagcgttgcc caggaaagcc 
     4561 gatcatgatc actgagtacg gcgcagacac cgttgcgggc tttcacgaca ttgatccagt 
     4621 gatgttcacc gaggaatatc aagtcgagta ctaccaggcg aaccacgtcg tgttcgatga 
     4681 gtttgagaac ttcgtgggtg agcaagcgtg gaacttcgcg gacttcgcga cctctcaggg 
     4741 cgtgatgcgc gtccaaggaa acaagaaggg cgtgttcact cgtgaccgca agccgaagct 
     4801 cgccgcgcac gtctttcgcg agcgctggac caacattcca gatttcggct acaagaacgc 
     4861 tagccatcac catcaccatc acgtgtgagc ttgtcaagca gatcgttcaa acatttggca 
     4921 ataaagtttc ttaagattga atcctgttgc cggtcttgcg atgattatca tataatttct 
     4981 gttgaattac gttaagcatg taataattaa catgtaatgc atgacgttat ttatgagatg 
     5041 ggtttttatg attagagtcc cgcaattata catttaatac gcgatagaaa acaaaatata 
     5101 gcgcgcaaac taggataaat tatcgcgcgc ggtgtcatct atgttactag atcgacgctg 
     5161 caagaggatg cacatgtgac cgagggaatc gggaattaaa ctatcagtgt ttgacaggat 
     5221 atattggcgg gtaaacctaa gagaaaagag cgtttattag aataacggat atttaaaagg 
     5281 gcgtgaaaag gtttatccgt tcgtccattt gtatgtgcat gccaaccaca gggttcccct 
     5341 cgggatcaaa gtactttgat ccaacccctc cgctgctata gtgcagtcgg cttctgacgt 
     5401 tcagtgcagc cgtgttctga aaacgacatg tcgcacaagt cctaagttac gcgacaggct 
     5461 gccgccctgc ccttttcctg gcgttttctt gtcgcgtgtt ttagtcgcat aaagtagaat 
     5521 acttgcgact agaaccggag acattacgcc atgaacaaga gcgccgccgc tggcctgctg 
     5581 ggctatgccc gcgtcagcac cgacgaccag gacttgacca accaacgggc cgaactgcac 
     5641 gcggccggct gcaccaagct gttttccgag aagatcaccg gcaccaggcg cgaccgcccg 
     5701 gagctggcca ggatgcttga ccacctacgc cctggcgacg ttgtgacagt gaccaggcta 
     5761 gaccgcctgg cccgcagcac ccgcgaccta ctggacattg ccgagcgcat ccaggaggcc 
     5821 ggcgcgggcc tgcgtagcct ggcagagccg tgggccgaca ccaccacgcc ggccggccgc 
     5881 atggtgttga ccgtgttcgc cggcattgcc gagttcgagc gttccctaat catcgaccgc 
     5941 acccggagcg ggcgcgaggc cgccaaggcc cgaggcgtga agtttggccc ccgccctacc 
     6001 ctcaccccgg cacagatcgc gcacgcccgc gagctgatcg accaggaagg ccgcaccgtg 
     6061 aaagaggcgg ctgcactgct tggcgtgcat cgctcgaccc tgtaccgcgc acttgagcgc 
     6121 agcgaggaag tgacgcccac cgaggccagg cggcgcggtg ccttccgtga ggacgcattg 
     6181 accgaggccg acgccctggc ggccgccgag aatgaacgcc aagaggaaca agcatgaaac 
     6241 cgcaccagga cggccaggac gaaccgtttt tcattaccga agagatcgag gcggagatga 
     6301 tcgcggccgg gtacgtgttc gagccgcccg cgcacgtctc aaccgtgcgg ctgcatgaaa 
     6361 tcctggccgg tttgtctgat gccaagctgg cggcctggcc ggccagcttg gccgctgaag 
     6421 aaaccgagcg ccgccgtcta aaaaggtgat gtgtatttga gtaaaacagc ttgcgtcatg 
     6481 cggtcgctgc gtatatgatg cgatgagtaa ataaacaaat acgcaagggg aacgcatgaa 
     6541 ggttatcgct gtacttaacc agaaaggcgg gtcaggcaag acgaccatcg caacccatct 
     6601 agcccgcgcc ctgcaactcg ccggggccga tgttctgtta gtcgattccg atccccaggg 
     6661 cagtgcccgc gattgggcgg ccgtgcggga agatcaaccg ctaaccgttg tcggcatcga 
     6721 ccgcccgacg attgaccgcg acgtgaaggc catcggccgg cgcgacttcg tagtgatcga 
     6781 cggagcgccc caggcggcgg acttggctgt gtccgcgatc aaggcagccg acttcgtgct 
     6841 gattccggtg cagccaagcc cttacgacat atgggccacc gccgacctgg tggagctggt 
     6901 taagcagcgc attgaggtca cggatggaag gctacaagcg gcctttgtcg tgtcgcgggc 
     6961 gatcaaaggc acgcgcatcg gcggtgaggt tgccgaggcg ctggccgggt acgagctgcc 
     7021 cattcttgag tcccgtatca cgcagcgcgt gagctaccca ggcactgccg ccgccggcac 
     7081 aaccgttctt gaatcagaac ccgagggcga cgctgcccgc gaggtccagg cgctggccgc 
     7141 tgaaattaaa tcaaaactca tttgagttaa tgaggtaaag agaaaatgag caaaagcaca 
     7201 aacacgctaa gtgccggccg tccgagcgca cgcagcagca aggctgcaac gttggccagc 
     7261 ctggcagaca cgccagccat gaagcgggtc aactttcagt tgccggcgga ggatcacacc 
     7321 aagctgaaga tgtacgcggt acgccaaggc aagaccatta ccgagctgct atctgaatac 
     7381 atcgcgcagc taccagagta aatgagcaaa tgaataaatg agtagatgaa ttttagcggc 
     7441 taaaggaggc ggcatggaaa atcaagaaca accaggcacc gacgccgtgg aatgccccat 
     7501 gtgtggagga acgggcggtt ggccaggcgt aagcggctgg gttgtctgcc ggccctgcaa 
     7561 tggcactgga acccccaagc ccgaggaatc ggcgtgacgg tcgcaaacca tccggcccgg 
     7621 tacaaatcgg cgcggcgctg ggtgatgacc tggtggagaa gttgaaggcc gcgcaggccg 
     7681 cccagcggca acgcatcgag gcagaagcac gccccggtga atcgtggcaa gcggccgctg 
     7741 atcgaatccg caaagaatcc cggcaaccgc cggcagccgg tgcgccgtcg attaggaagc 
     7801 cgcccaaggg cgacgagcaa ccagattttt tcgttccgat gctctatgac gtgggcaccc 
     7861 gcgatagtcg cagcatcatg gacgtggccg ttttccgtct gtcgaagcgt gaccgacgag 
     7921 ctggcgaggt gatccgctac gagcttccag acgggcacgt agaggtttcc gcagggccgg 
     7981 ccggcatggc cagtgtgtgg gattacgacc tggtactgat ggcggtttcc catctaaccg 
     8041 aatccatgaa ccgataccgg gaagggaagg gagacaagcc cggccgcgtg ttccgtccac 
     8101 acgttgcgga cgtactcaag ttctgccggc gagccgatgg cggaaagcag aaagacgacc 
     8161 tggtagaaac ctgcattcgg ttaaacacca cgcacgttgc catgcagcgt acgaagaagg 
     8221 ccaagaacgg ccgcctggtg acggtatccg agggtgaagc cttgattagc cgctacaaga 
     8281 tcgtaaagag cgaaaccggg cggccggagt acatcgagat cgagctagct gattggatgt 
     8341 accgcgagat cacagaaggc aagaacccgg acgtgctgac ggttcacccc gattactttt 
     8401 tgatcgatcc cggcatcggc cgttttctct accgcctggc acgccgcgcc gcaggcaagg 
     8461 cagaagccag atggttgttc aagacgatct acgaacgcag tggcagcgcc ggagagttca 
     8521 agaagttctg tttcaccgtg cgcaagctga tcgggtcaaa tgacctgccg gagtacgatt 
     8581 tgaaggagga ggcggggcag gctggcccga tcctagtcat gcgctaccgc aacctgatcg 
     8641 agggcgaagc atccgccggt tcctaatgta cggagcagat gctagggcaa attgccctag 
     8701 caggggaaaa aggtcgaaaa ggtctctttc ctgtggatag cacgtacatt gggaacccaa 
     8761 agccgtacat tgggaaccgg aacccgtaca ttgggaaccc aaagccgtac attgggaacc 
     8821 ggtcacacat gtaagtgact gatataaaag agaaaaaagg cgatttttcc gcctaaaact 
     8881 ctttaaaact tattaaaact cttaaaaccc gcctggcctg tgcataactg tctggccagc 
     8941 gcacagccga agagctgcaa aaagcgccta cccttcggtc gctgcgctcc ctacgccccg 
     9001 ccgcttcgcg tcggcctatc gcggccgctg gccgctcaaa aatggctggc ctacggccag 
     9061 gcaatctacc agggcgcgga caagccgcgc cgtcgccact cgaccgccgg cgcccacatc 
     9121 aaggcaccct gcctcgcgcg tttcggtgat gacggtgaaa acctctgaca catgcagctc 
     9181 ccggagacgg tcacagcttg tctgtaagcg gatgccggga gcagacaagc ccgtcagggc 
     9241 gcgtcagcgg gtgttggcgg gtgtcggggc gcagccatga cccagtcacg tagcgatagc 
     9301 ggagtgtata ctggcttaac tatgcggcat cagagcagat tgtactgaga gtgcaccata 
     9361 tgcggtgtga aataccgcac agatgcgtaa ggagaaaata ccgcatcagg cgctcttccg 
     9421 cttcctcgct cactgactcg ctgcgctcgg tcgttcggct gcggcgagcg gtatcagctc 
     9481 actcaaaggc ggtaatacgg ttatccacag aatcagggga taacgcagga aagaacatgt 
     9541 gagcaaaagg ccagcaaaag gccaggaacc gtaaaaaggc cgcgttgctg gcgtttttcc 
     9601 ataggctccg cccccctgac gagcatcaca aaaatcgacg ctcaagtcag aggtggcgaa 
     9661 acccgacagg actataaaga taccaggcgt ttccccctgg aagctccctc gtgcgctctc 
     9721 ctgttccgac cctgccgctt accggatacc tgtccgcctt tctcccttcg ggaagcgtgg 
     9781 cgctttctca tagctcacgc tgtaggtatc tcagttcggt gtaggtcgtt cgctccaagc 
     9841 tgggctgtgt gcacgaaccc cccgttcagc ccgaccgctg cgccttatcc ggtaactatc 
     9901 gtcttgagtc caacccggta agacacgact tatcgccact ggcagcagcc actggtaaca 
     9961 ggattagcag agcgaggtat gtaggcggtg ctacagagtt cttgaagtgg tggcctaact 
    10021 acggctacac tagaaggaca gtatttggta tctgcgctct gctgaagcca gttaccttcg 
    10081 gaaaaagagt tggtagctct tgatccggca aacaaaccac cgctggtagc ggtggttttt 
    10141 ttgtttgcaa gcagcagatt acgcgcagaa aaaaaggatc tcaagaagat cctttgatct 
    10201 tttctacggg gtctgacgct cagtggaacg aaaactcacg ttaagggatt ttggtcatgc 
    10261 attctaggta ctaaaacaat tcatccagta aaatataata ttttattttc tcccaatcag 
    10321 gcttgatccc cagtaagtca aaaaatagct cgacatactg ttcttccccg atatcctccc 
    10381 tgatcgaccg gacgcagaag gcaatgtcat accacttgtc cgccctgccg cttctcccaa 
    10441 gatcaataaa gccacttact ttgccatctt tcacaaagat gttgctgtct cccaggtcgc 
    10501 cgtgggaaaa gacaagttcc tcttcgggct tttccgtctt taaaaaatca tacagctcgc 
    10561 gcggatcttt aaatggagta tcttcttccc agttttcgca atccacatcg gccagatcgt 
    10621 tattcagtaa gtaatccaat tcggctaagc ggctgtctaa gctattcgta tagggacaat 
    10681 ccgatatgtc gatggagtga aagagcctga tgcactccgc atacagctcg ataatctttt 
    10741 cagggctttg ttcatcttca tactcttccg agcaaaggac gccatcggcc tcactcatga 
    10801 gcagattgct ccagccatca tgccgttcaa agtgcaggac ctttggaaca ggcagctttc 
    10861 cttccagcca tagcatcatg tccttttccc gttccacatc ataggtggtc cctttatacc 
    10921 ggctgtccgt catttttaaa tataggtttt cattttctcc caccagctta tataccttag 
    10981 cctgggcctc atgggccttc ctttcactgc ccgctttcca gtcgggaaac ctgtcgtgcc 
    11041 aggcccacat caaggcaccc tgcctcgcgc gtttcggtga tgacggtgaa aacctctgac 
    11101 acatgcagct cccggagacg gtcacagctt gtctgtaagc ggatgccggg agcagacaag 
    11161 cccgtcaggg cgcgtcagcg ggtgttggcg ggtgtcgggg cgcagccatg acccagtcac 
    11221 gtagcgatag cggagtgtat actggcttaa ctatgcggca tcagagcaga ttgtactgag 
    11281 agtgcaccat atgcggtgtg aaataccgca cagatgcgta aggagaaaat accgcatcag 
    11341 gcgctcttcc gcttcctcgc tcactgactc gctgcgctcg gtcgttcggc tgcggcgagc 
    11401 ggtatcagct cactcaaagg cggtaatacg gttatccaca gaatcagggg ataacgcagg 
    11461 aaagaacatg tgagcaaaag gccagcaaaa ggccaggaac cgtaaaaagg ccgcgttgct 
    11521 ggcgtttttc cataggctcc gcccccctga cgagcatcac aaaaatcgac gctcaagtca 
    11581 gaggtggcga aacccgacag gactataaag ataccaggcg tttccccctg gaagctccct 
    11641 cgtgcgctct cctgttccga ccctgccgct taccggatac ctgtccgcct ttctcccttc 
    11701 gggaagcgtg gcgctttctc atagctcacg ctgtaggtat ctcagttcgg tgtaggtcgt 
    11761 tcgctccaag ctgggctgtg tgcacgaacc ccccgttcag cccgaccgct gcgccttatc 
    11821 cggtaactat cgtcttgagt ccaacccggt aagacacgac ttatcgccac tggcagcagc 
    11881 cactggtaac aggattagca gagcgaggta tgtaggcggt gctacagagt tcttgaagtg 
    11941 gtggcctaac tacggctaca ctagaaggac agtatttggt atctgcgctc tgctgaagcc 
    12001 agttaccttc ggaaaaagag ttggtagctc ttgatccggc aaacaaacca ccgctggtag 
    12061 cggtggtttt tttgtttgca agcagcagat tacgcgcaga aaaaaaggat ctcaagaaga 
    12121 tcctttgatc ttttctacgg ggtctgacgc tcagtggaac gaaaactcac gttaagggat 
    12181 tttggtcatg cattctaggt actaaaacaa ttcatccagt aaaatataat attttatttt 
    12241 ctcccaatca ggcttgatcc ccagtaagtc aaaaaatagc tcgacatact gttcttcccc 
    12301 gatatcctcc ctgatcgacc ggacgcagaa ggcaatgtca taccacttgt ccgccctgcc 
    12361 gcttctccca agatcaataa agccacttac tttgccatct ttcacaaaga tgttgctgtc 
    12421 tcccaggtcg ccgtgggaaa agacaagttc ctcttcgggc ttttccgtct ttaaaaaatc 
    12481 atacagctcg cgcggatctt taaatggagt atcttcttcc cagttttcgc aatccacatc 
    12541 ggccagatcg ttattcagta agtaatccaa ttcggctaag cggctgtcta agctattcgt 
    12601 atagggacaa tccgatatgt cgatggagtg aaagagcctg atgcactccg catacagctc 
    12661 gataatcttt tcagggcttt gttcatcttc atactcttcc gagcaaagga cgccatcggc 
    12721 ctcactcatg agcagattgc tccagccatc atgccgttca aagtgcagga cctttggaac 
    12781 aggcagcttt ccttccagcc atagcatcat gtccttttcc cgttccacat cataggtggt 
    12841 ccctttatac cggctgtccg tcatttttaa atataggttt tcattttctc ccaccagctt 
    12901 atatacctta gcaggagaca ttccttccgt atcttttacg cagcggtatt tttcgatcag 
    12961 ttttttcaat tccggtgata ttctcatttt agccatttat tatttccttc ctcttttcta 
    13021 cagtatttaa agatacccca agaagctaat tataacaaga cgaactccaa ttcactgttc 
    13081 cttgcattct aaaaccttaa ataccagaaa acagcttttt caaagttgtt ttcaaagttg 
    13141 gcgtataaca tagtatcgac ggagccgatt ttgaaaccgc ggtgatcaca ggcagcaacg 
    13201 ctctgtcatc gttacaatca acatgctacc ctccgcgaga tcatccgtgt ttcaaacccg 
    13261 gcagcttagt tgccgttctt ccgaatagca tcggtaacat gagcaaagtc tgccgcctta 
    13321 caacggctct cccgctgacg ccgtcccgga ctgatgggct gcctgtatcg agtggtgatt 
    13381 ttgtgccgag ctgccggtcg gggagctgtt ggctggctgg 
//
