# Supplementary material for: A promoter toolbox for tissue-specific expression supporting translational research in cassava (Manihot esculenta)
Source: Front Plant Sci. 2022 Dec 20;13:1042379. doi: 10.3389/fpls.2022.1042379 (PMC9807883; doi:10.3389/fpls.2022.1042379)
Supplement: Supplementary file 1 [file DataSheet_1.zip › GG L2 pAtSUC2-GUS+.gb]

LOCUS       GG\L2_pAtSUC2-GU       13495 bp    DNA     circular UNA 18-NOV-2021
DEFINITION  L2: 29f-end1.
ACCESSION   urn.local...1584014491174.111
VERSION     urn.local...1584014491174.111
SOURCE      
  ORGANISM  
COMMENT     This file is created by Vector NTI
            http://www.invitrogen.com/
COMMENT     ORIGDB|GenBank
COMMENT     VNTDATE|-13993152|
COMMENT     VNTDBDATE|-14137576|
COMMENT     LSOWNER|
COMMENT     VNTNAME|GG L2_pAtSUC2-GUS+|
COMMENT     VNTAUTHORNAME|Demo User|
FEATURES             Location/Qualifiers
     misc_feature    1..25
                     /vntifkey="21"
                     /label=LB
                     /note="Geneious type: left boader"
     misc_feature    complement(5287..5311)
                     /vntifkey="21"
                     /label=RB
                     /note="Geneious type: right boader"
     3'UTR           4968..5230
                     /vntifkey="50"
                     /label=nos\terminator
     5'UTR           2724..2909
                     /vntifkey="52"
                     /label=5�UTR\of\AtSUC2\(At1g22710)\-\186\bp
     promoter        1964..2723
                     /vntifkey="29"
                     /label=pAtSUC2\promoter\-\760\bp
     intron          2926..3115
                     /vntifkey="15"
                     /label=Intron\GUS+
     exon            2911..2925
                     /vntifkey="61"
                     /label=Exon1\GUS+
     exon            3116..4963
                     /vntifkey="61"
                     /label=Exon2\GUS+
     terminator      103..317
                     /vntifkey="43"
                     /label=CaMV35S\terminator
     CDS             complement(318..1343)
                     /vntifkey="4"
                     /label=hptII\CDS
     promoter        complement(1344..1648)
                     /vntifkey="29"
                     /label=nos\promoter
     CDS             complement(10349..11200)
                     /vntifkey="4"
                     /label=KanR\[APH(3�)]
     rep_origin      9671..10259
                     /vntifkey="33"
                     /label=pBR322\ori
     rep_origin      8810..9004
                     /vntifkey="33"
                     /label=pVS1\oriV
     rep_origin      7635..8738
                     /vntifkey="33"
                     /label=pVS1\RepA
     CDS             6611..7237
                     /vntifkey="4"
                     /label=pVS1\StaA
BASE COUNT     3342 a      3574 c      3438 g      3141 t 
ORIGIN
        1 tggcaggata tattgtggtg taaacaaatt gacgcttaga caacttaata acacattgcg 
       61 gacgttttta atgtactgaa ttaacgccga attaattcgg gggatctgga ttttagtact 
      121 ggattttggt tttaggaatt agaaatttta ttgatagaag tattttacaa atacaaatac 
      181 atactaaggg tttcttatat gctcaacaca tgagcgaaac cctataggaa ccctaattcc 
      241 cttatctggg aactactcac acattattat ggagaaactc gagcttgtcg atcgacagat 
      301 cccggtcggc atctactcta tttctttgcc ctcggacgag tgctggggcg tcggtttcca 
      361 ctatcggcga gtacttctac acagccatcg gtccagacgg ccgcgcttct gcgggcgatt 
      421 tgtgtacgcc cgacagtccc ggctccggat cggacgattg cgtcgcatcg accctgcgcc 
      481 caagctgcat catcgaaatt gccgtcaacc aagctctgat agagttggtc aagaccaatg 
      541 cggagcatat acgcccggag tcgtggcgat cctgcaagct ccggatgcct ccgctcgaag 
      601 tagcgcgtct gctgctccat acaagccaac cacggcctcc agaagaagat gttggcgacc 
      661 tcgtattggg aatccccgaa catcgcctcg ctccagtcaa tgaccgctgt tatgcggcca 
      721 ttgtccgtca ggacattgtt ggagccgaaa tccgcgtgca cgaggtgccg gacttcgggg 
      781 cagtcctcgg cccaaagcat cagctcatcg agagcctgcg cgacggacgc actgacggtg 
      841 tcgtccatca cagtttgcca gtgatacaca tggggatcag caatcgcgca tatgaaatca 
      901 cgccatgtag tgtattgacc gattccttgc ggtccgaatg ggccgaaccc gctcgtctgg 
      961 ctaagatcgg ccgcagcgat cgcatccata gcctccgcga ccggttgtag aacagcgggc 
     1021 agttcggttt caggcaggtc ttgcaacgtg acaccctgtg cacggcggga gatgcaatag 
     1081 gtcaggctct cgctaaactc cccaatgtca agcacttccg gaatcgggag cgcggccgat 
     1141 gcaaagtgcc gataaacata acgatctttg tagaaaccat cggcgcagct atttacccgc 
     1201 aggacatatc cacgccctcc tacatcgaag ctgaaagcac gagattcttc gccctccgag 
     1261 agctgcatca ggtcggagac gctgtcgaac ttttcgatca gaaacttctc gacagacgtc 
     1321 gcggtgagtt caggcttttt catatccggt gcagattatt tggattgaga gtgaatatga 
     1381 gactctaatt ggataccgag gggaatttat ggaacgtcag tggagcattt ttgacaagaa 
     1441 atatttgcta gctgatagtg accttaggcg acttttgaac gcgcaataat ggtttctgac 
     1501 gtatgtgctt agctcattaa actccagaaa cccgcggctg agtggctcct tcaacgttgc 
     1561 ggttctgtca gttccaaacg taaaacggct tgtcccgcgt catcggcggg ggtcataacg 
     1621 tgactccctt aattctccgc tcatgatcag attgtcgttt cccgccttca gtttaaacta 
     1681 tcagtgtcca acatgttggc aagctgctct agccaatacg caaaccgcct ctccccgcgc 
     1741 gttggccgat tcattaatgc agctggcacg acaggtttcc cgactggaaa gcgggcagtg 
     1801 agcgcaacgc aattaatgtg agttagctca ctcattaggc accccaggct ttacacttta 
     1861 tgcttccggc tcgtatgttg tgtggaattg tgagcggata acaatttcac acaggaaaca 
     1921 gctatgacca tgattacgaa ttctgccgaa ttcggatccg gaggcatgca aaatagcaca 
     1981 ccatttatgt ttatattttc aaattattta atacatttca atatttcata agtgtgattt 
     2041 tttttttttt tgtcaatttc ataagtgtga tttgtcattt gtattaaaca attgtatcgc 
     2101 gcagtacaaa taaacagtgg gagaggtgaa aatgcagtta taaaactgtc caataattta 
     2161 ctaacacatt taaatatcta aaaagagtgt ttcaaaaaaa attcttttga aataagaaaa 
     2221 gtgatagata tttttacgct ttcgtctgaa aataaaacaa taatagttta ttagaaaaat 
     2281 gttatcaccg aaaattattc tagtgccact cgctcggatc gaaattcgaa agttatattc 
     2341 tttctcttta cctaatataa aaatcacaag aaaaatcaat ccgaatatat ctatcaacat 
     2401 agtatatgcc cttacatatt gtttctgact tttctctatc cgaatttctc gcttcatggt 
     2461 ttttttttaa catattctca tttaattttc attactatta tataactaaa agatggaaat 
     2521 aaaataaagt gtctttgaga atcgaacgtc catatcagta agatagtttg tgtgaaggta 
     2581 aaatctaaaa gatttaagtt ccaaaaacag aaaataatat attacgctaa aaaagaagaa 
     2641 aataattaaa tacaaaacag aaaaaaataa tatacgacag acacgtgtca cgaagatacc 
     2701 ctacgctata gacacagctc tgttttctct tttctatgcc tcaaggctct cttaacttca 
     2761 ctgtctcctc ttcggataat cctatccttc tcttcctata aatacctctc cactcttcct 
     2821 cttcctccac cactacaacc accgcaacaa ccaccaaaaa ccctctcaaa gaaatttctt 
     2881 ttttttctta ctttcttggt ttgtcaaata atggtagatc tgagggtaaa tttctagttt 
     2941 ttctccttca ttttcttggt taggaccctt ttctcttttt atttttttga gctttgatct 
     3001 ttctttaaac tgatctattt tttaattgat tggttatggt gtaaatatta catagcttta 
     3061 actgataatc tgattacttt atttcgtgtg tctatgatga tgatgatagt tacagaaccg 
     3121 acgaactagt ctgtacccga tcaacaccga aacccgtggc gtgttcgacc tcaatggcgt 
     3181 ctggaacttc aagctggact acgggaaagg actggaagag aagtggtacg aaagcaagct 
     3241 gaccgacact attagtatgg ccgtcccaag cagttacaat gacattggcg tgaccaagga 
     3301 aatccgcaac catatcggat atgtctggta cgaacgtgag ttcacggtgc cggcctatct 
     3361 gaaggatcag cgtatcgtgc tccgcttcgg ctctgcaact cacaaagcaa ttgtctatgt 
     3421 caatggtgag ctggtcgtgg agcacaaggg cggattcctg ccattcgaag cggaaatcaa 
     3481 caactcgctg cgtgatggca tgaatcgcgt caccgtcgcc gtggacaaca tcctcgacga 
     3541 tagcaccctc ccggtggggc tgtacagcga gcgccacgaa gagggcctcg gaaaagtcat 
     3601 tcgtaacaag ccgaacttcg acttcttcaa ctatgcaggc ctgcaccgtc cggtgaaaat 
     3661 ctacacgacc ccgtttacgt acgtcgagga catctcggtt gtgaccgact tcaatggccc 
     3721 aaccgggact gtgacctata cggtggactt tcaaggcaaa gccgaaaccg tgaaagtgtc 
     3781 ggtcgtggat gaggaaggca aagtggtcgc aagcaccgag ggcctgagcg gtaacgtgga 
     3841 gattccgaat gtcatcctct gggaaccact gaacacgtat ctctaccaga tcaaagtgga 
     3901 actggtgaac gacggactga ccatcgatgt ctatgaagag ccgttcggcg tgcggaccgt 
     3961 ggaagtcaac gacggcaagt tcctcatcaa caacaaaccg ttctacttca agggctttgg 
     4021 caaacatgag gacactccta tcaacggccg tggctttaac gaagcgagca atgtgatgga 
     4081 tttcaatatc ctcaaatgga tcggcgccaa cagcttccgg accgcacact atccgtactc 
     4141 tgaagagttg atgcgtcttg cggatcgcga gggtctggtc gtgatcgacg agactccggc 
     4201 agttggcgtg cacctcaact tcatggccac cacgggactc ggcgaaggca gcgagcgcgt 
     4261 cagtacctgg gagaagattc ggacgtttga gcaccatcaa gacgttctcc gtgaactggt 
     4321 gtctcgtgac aagaaccatc caagcgtcgt gatgtggagc atcgccaacg aggcggcgac 
     4381 tgaggaagag ggcgcgtacg agtacttcaa gccgttggtg gagctgacca aggaactcga 
     4441 cccacagaag cgtccggtca cgatcgtgct gtttgtgatg gctaccccgg agacggacaa 
     4501 agtcgccgaa ctgattgacg tcatcgcgct caatcgctat aacggatggt acttcgatgg 
     4561 cggtgatctc gaagcggcca aagtccatct ccgccaggaa tttcacgcgt ggaacaagcg 
     4621 ttgcccagga aagccgatca tgatcactga gtacggcgca gacaccgttg cgggctttca 
     4681 cgacattgat ccagtgatgt tcaccgagga atatcaagtc gagtactacc aggcgaacca 
     4741 cgtcgtgttc gatgagtttg agaacttcgt gggtgagcaa gcgtggaact tcgcggactt 
     4801 cgcgacctct cagggcgtga tgcgcgtcca aggaaacaag aagggcgtgt tcactcgtga 
     4861 ccgcaagccg aagctcgccg cgcacgtctt tcgcgagcgc tggaccaaca ttccagattt 
     4921 cggctacaag aacgctagcc atcaccatca ccatcacgtg tgagcttgtc aagcagatcg 
     4981 ttcaaacatt tggcaataaa gtttcttaag attgaatcct gttgccggtc ttgcgatgat 
     5041 tatcatataa tttctgttga attacgttaa gcatgtaata attaacatgt aatgcatgac 
     5101 gttatttatg agatgggttt ttatgattag agtcccgcaa ttatacattt aatacgcgat 
     5161 agaaaacaaa atatagcgcg caaactagga taaattatcg cgcgcggtgt catctatgtt 
     5221 actagatcga cgctgcaaga ggatgcacat gtgaccgagg gaatcgggaa ttaaactatc 
     5281 agtgtttgac aggatatatt ggcgggtaaa cctaagagaa aagagcgttt attagaataa 
     5341 cggatattta aaagggcgtg aaaaggttta tccgttcgtc catttgtatg tgcatgccaa 
     5401 ccacagggtt cccctcggga tcaaagtact ttgatccaac ccctccgctg ctatagtgca 
     5461 gtcggcttct gacgttcagt gcagccgtgt tctgaaaacg acatgtcgca caagtcctaa 
     5521 gttacgcgac aggctgccgc cctgcccttt tcctggcgtt ttcttgtcgc gtgttttagt 
     5581 cgcataaagt agaatacttg cgactagaac cggagacatt acgccatgaa caagagcgcc 
     5641 gccgctggcc tgctgggcta tgcccgcgtc agcaccgacg accaggactt gaccaaccaa 
     5701 cgggccgaac tgcacgcggc cggctgcacc aagctgtttt ccgagaagat caccggcacc 
     5761 aggcgcgacc gcccggagct ggccaggatg cttgaccacc tacgccctgg cgacgttgtg 
     5821 acagtgacca ggctagaccg cctggcccgc agcacccgcg acctactgga cattgccgag 
     5881 cgcatccagg aggccggcgc gggcctgcgt agcctggcag agccgtgggc cgacaccacc 
     5941 acgccggccg gccgcatggt gttgaccgtg ttcgccggca ttgccgagtt cgagcgttcc 
     6001 ctaatcatcg accgcacccg gagcgggcgc gaggccgcca aggcccgagg cgtgaagttt 
     6061 ggcccccgcc ctaccctcac cccggcacag atcgcgcacg cccgcgagct gatcgaccag 
     6121 gaaggccgca ccgtgaaaga ggcggctgca ctgcttggcg tgcatcgctc gaccctgtac 
     6181 cgcgcacttg agcgcagcga ggaagtgacg cccaccgagg ccaggcggcg cggtgccttc 
     6241 cgtgaggacg cattgaccga ggccgacgcc ctggcggccg ccgagaatga acgccaagag 
     6301 gaacaagcat gaaaccgcac caggacggcc aggacgaacc gtttttcatt accgaagaga 
     6361 tcgaggcgga gatgatcgcg gccgggtacg tgttcgagcc gcccgcgcac gtctcaaccg 
     6421 tgcggctgca tgaaatcctg gccggtttgt ctgatgccaa gctggcggcc tggccggcca 
     6481 gcttggccgc tgaagaaacc gagcgccgcc gtctaaaaag gtgatgtgta tttgagtaaa 
     6541 acagcttgcg tcatgcggtc gctgcgtata tgatgcgatg agtaaataaa caaatacgca 
     6601 aggggaacgc atgaaggtta tcgctgtact taaccagaaa ggcgggtcag gcaagacgac 
     6661 catcgcaacc catctagccc gcgccctgca actcgccggg gccgatgttc tgttagtcga 
     6721 ttccgatccc cagggcagtg cccgcgattg ggcggccgtg cgggaagatc aaccgctaac 
     6781 cgttgtcggc atcgaccgcc cgacgattga ccgcgacgtg aaggccatcg gccggcgcga 
     6841 cttcgtagtg atcgacggag cgccccaggc ggcggacttg gctgtgtccg cgatcaaggc 
     6901 agccgacttc gtgctgattc cggtgcagcc aagcccttac gacatatggg ccaccgccga 
     6961 cctggtggag ctggttaagc agcgcattga ggtcacggat ggaaggctac aagcggcctt 
     7021 tgtcgtgtcg cgggcgatca aaggcacgcg catcggcggt gaggttgccg aggcgctggc 
     7081 cgggtacgag ctgcccattc ttgagtcccg tatcacgcag cgcgtgagct acccaggcac 
     7141 tgccgccgcc ggcacaaccg ttcttgaatc agaacccgag ggcgacgctg cccgcgaggt 
     7201 ccaggcgctg gccgctgaaa ttaaatcaaa actcatttga gttaatgagg taaagagaaa 
     7261 atgagcaaaa gcacaaacac gctaagtgcc ggccgtccga gcgcacgcag cagcaaggct 
     7321 gcaacgttgg ccagcctggc agacacgcca gccatgaagc gggtcaactt tcagttgccg 
     7381 gcggaggatc acaccaagct gaagatgtac gcggtacgcc aaggcaagac cattaccgag 
     7441 ctgctatctg aatacatcgc gcagctacca gagtaaatga gcaaatgaat aaatgagtag 
     7501 atgaatttta gcggctaaag gaggcggcat ggaaaatcaa gaacaaccag gcaccgacgc 
     7561 cgtggaatgc cccatgtgtg gaggaacggg cggttggcca ggcgtaagcg gctgggttgt 
     7621 ctgccggccc tgcaatggca ctggaacccc caagcccgag gaatcggcgt gacggtcgca 
     7681 aaccatccgg cccggtacaa atcggcgcgg cgctgggtga tgacctggtg gagaagttga 
     7741 aggccgcgca ggccgcccag cggcaacgca tcgaggcaga agcacgcccc ggtgaatcgt 
     7801 ggcaagcggc cgctgatcga atccgcaaag aatcccggca accgccggca gccggtgcgc 
     7861 cgtcgattag gaagccgccc aagggcgacg agcaaccaga ttttttcgtt ccgatgctct 
     7921 atgacgtggg cacccgcgat agtcgcagca tcatggacgt ggccgttttc cgtctgtcga 
     7981 agcgtgaccg acgagctggc gaggtgatcc gctacgagct tccagacggg cacgtagagg 
     8041 tttccgcagg gccggccggc atggccagtg tgtgggatta cgacctggta ctgatggcgg 
     8101 tttcccatct aaccgaatcc atgaaccgat accgggaagg gaagggagac aagcccggcc 
     8161 gcgtgttccg tccacacgtt gcggacgtac tcaagttctg ccggcgagcc gatggcggaa 
     8221 agcagaaaga cgacctggta gaaacctgca ttcggttaaa caccacgcac gttgccatgc 
     8281 agcgtacgaa gaaggccaag aacggccgcc tggtgacggt atccgagggt gaagccttga 
     8341 ttagccgcta caagatcgta aagagcgaaa ccgggcggcc ggagtacatc gagatcgagc 
     8401 tagctgattg gatgtaccgc gagatcacag aaggcaagaa cccggacgtg ctgacggttc 
     8461 accccgatta ctttttgatc gatcccggca tcggccgttt tctctaccgc ctggcacgcc 
     8521 gcgccgcagg caaggcagaa gccagatggt tgttcaagac gatctacgaa cgcagtggca 
     8581 gcgccggaga gttcaagaag ttctgtttca ccgtgcgcaa gctgatcggg tcaaatgacc 
     8641 tgccggagta cgatttgaag gaggaggcgg ggcaggctgg cccgatccta gtcatgcgct 
     8701 accgcaacct gatcgagggc gaagcatccg ccggttccta atgtacggag cagatgctag 
     8761 ggcaaattgc cctagcaggg gaaaaaggtc gaaaaggtct ctttcctgtg gatagcacgt 
     8821 acattgggaa cccaaagccg tacattggga accggaaccc gtacattggg aacccaaagc 
     8881 cgtacattgg gaaccggtca cacatgtaag tgactgatat aaaagagaaa aaaggcgatt 
     8941 tttccgccta aaactcttta aaacttatta aaactcttaa aacccgcctg gcctgtgcat 
     9001 aactgtctgg ccagcgcaca gccgaagagc tgcaaaaagc gcctaccctt cggtcgctgc 
     9061 gctccctacg ccccgccgct tcgcgtcggc ctatcgcggc cgctggccgc tcaaaaatgg 
     9121 ctggcctacg gccaggcaat ctaccagggc gcggacaagc cgcgccgtcg ccactcgacc 
     9181 gccggcgccc acatcaaggc accctgcctc gcgcgtttcg gtgatgacgg tgaaaacctc 
     9241 tgacacatgc agctcccgga gacggtcaca gcttgtctgt aagcggatgc cgggagcaga 
     9301 caagcccgtc agggcgcgtc agcgggtgtt ggcgggtgtc ggggcgcagc catgacccag 
     9361 tcacgtagcg atagcggagt gtatactggc ttaactatgc ggcatcagag cagattgtac 
     9421 tgagagtgca ccatatgcgg tgtgaaatac cgcacagatg cgtaaggaga aaataccgca 
     9481 tcaggcgctc ttccgcttcc tcgctcactg actcgctgcg ctcggtcgtt cggctgcggc 
     9541 gagcggtatc agctcactca aaggcggtaa tacggttatc cacagaatca ggggataacg 
     9601 caggaaagaa catgtgagca aaaggccagc aaaaggccag gaaccgtaaa aaggccgcgt 
     9661 tgctggcgtt tttccatagg ctccgccccc ctgacgagca tcacaaaaat cgacgctcaa 
     9721 gtcagaggtg gcgaaacccg acaggactat aaagatacca ggcgtttccc cctggaagct 
     9781 ccctcgtgcg ctctcctgtt ccgaccctgc cgcttaccgg atacctgtcc gcctttctcc 
     9841 cttcgggaag cgtggcgctt tctcatagct cacgctgtag gtatctcagt tcggtgtagg 
     9901 tcgttcgctc caagctgggc tgtgtgcacg aaccccccgt tcagcccgac cgctgcgcct 
     9961 tatccggtaa ctatcgtctt gagtccaacc cggtaagaca cgacttatcg ccactggcag 
    10021 cagccactgg taacaggatt agcagagcga ggtatgtagg cggtgctaca gagttcttga 
    10081 agtggtggcc taactacggc tacactagaa ggacagtatt tggtatctgc gctctgctga 
    10141 agccagttac cttcggaaaa agagttggta gctcttgatc cggcaaacaa accaccgctg 
    10201 gtagcggtgg tttttttgtt tgcaagcagc agattacgcg cagaaaaaaa ggatctcaag 
    10261 aagatccttt gatcttttct acggggtctg acgctcagtg gaacgaaaac tcacgttaag 
    10321 ggattttggt catgcattct aggtactaaa acaattcatc cagtaaaata taatatttta 
    10381 ttttctccca atcaggcttg atccccagta agtcaaaaaa tagctcgaca tactgttctt 
    10441 ccccgatatc ctccctgatc gaccggacgc agaaggcaat gtcataccac ttgtccgccc 
    10501 tgccgcttct cccaagatca ataaagccac ttactttgcc atctttcaca aagatgttgc 
    10561 tgtctcccag gtcgccgtgg gaaaagacaa gttcctcttc gggcttttcc gtctttaaaa 
    10621 aatcatacag ctcgcgcgga tctttaaatg gagtatcttc ttcccagttt tcgcaatcca 
    10681 catcggccag atcgttattc agtaagtaat ccaattcggc taagcggctg tctaagctat 
    10741 tcgtataggg acaatccgat atgtcgatgg agtgaaagag cctgatgcac tccgcataca 
    10801 gctcgataat cttttcaggg ctttgttcat cttcatactc ttccgagcaa aggacgccat 
    10861 cggcctcact catgagcaga ttgctccagc catcatgccg ttcaaagtgc aggacctttg 
    10921 gaacaggcag ctttccttcc agccatagca tcatgtcctt ttcccgttcc acatcatagg 
    10981 tggtcccttt ataccggctg tccgtcattt ttaaatatag gttttcattt tctcccacca 
    11041 gcttatatac cttagcctgg gcctcatggg ccttcctttc actgcccgct ttccagtcgg 
    11101 gaaacctgtc gtgccaggcc cacatcaagg caccctgcct cgcgcgtttc ggtgatgacg 
    11161 gtgaaaacct ctgacacatg cagctcccgg agacggtcac agcttgtctg taagcggatg 
    11221 ccgggagcag acaagcccgt cagggcgcgt cagcgggtgt tggcgggtgt cggggcgcag 
    11281 ccatgaccca gtcacgtagc gatagcggag tgtatactgg cttaactatg cggcatcaga 
    11341 gcagattgta ctgagagtgc accatatgcg gtgtgaaata ccgcacagat gcgtaaggag 
    11401 aaaataccgc atcaggcgct cttccgcttc ctcgctcact gactcgctgc gctcggtcgt 
    11461 tcggctgcgg cgagcggtat cagctcactc aaaggcggta atacggttat ccacagaatc 
    11521 aggggataac gcaggaaaga acatgtgagc aaaaggccag caaaaggcca ggaaccgtaa 
    11581 aaaggccgcg ttgctggcgt ttttccatag gctccgcccc cctgacgagc atcacaaaaa 
    11641 tcgacgctca agtcagaggt ggcgaaaccc gacaggacta taaagatacc aggcgtttcc 
    11701 ccctggaagc tccctcgtgc gctctcctgt tccgaccctg ccgcttaccg gatacctgtc 
    11761 cgcctttctc ccttcgggaa gcgtggcgct ttctcatagc tcacgctgta ggtatctcag 
    11821 ttcggtgtag gtcgttcgct ccaagctggg ctgtgtgcac gaaccccccg ttcagcccga 
    11881 ccgctgcgcc ttatccggta actatcgtct tgagtccaac ccggtaagac acgacttatc 
    11941 gccactggca gcagccactg gtaacaggat tagcagagcg aggtatgtag gcggtgctac 
    12001 agagttcttg aagtggtggc ctaactacgg ctacactaga aggacagtat ttggtatctg 
    12061 cgctctgctg aagccagtta ccttcggaaa aagagttggt agctcttgat ccggcaaaca 
    12121 aaccaccgct ggtagcggtg gtttttttgt ttgcaagcag cagattacgc gcagaaaaaa 
    12181 aggatctcaa gaagatcctt tgatcttttc tacggggtct gacgctcagt ggaacgaaaa 
    12241 ctcacgttaa gggattttgg tcatgcattc taggtactaa aacaattcat ccagtaaaat 
    12301 ataatatttt attttctccc aatcaggctt gatccccagt aagtcaaaaa atagctcgac 
    12361 atactgttct tccccgatat cctccctgat cgaccggacg cagaaggcaa tgtcatacca 
    12421 cttgtccgcc ctgccgcttc tcccaagatc aataaagcca cttactttgc catctttcac 
    12481 aaagatgttg ctgtctccca ggtcgccgtg ggaaaagaca agttcctctt cgggcttttc 
    12541 cgtctttaaa aaatcataca gctcgcgcgg atctttaaat ggagtatctt cttcccagtt 
    12601 ttcgcaatcc acatcggcca gatcgttatt cagtaagtaa tccaattcgg ctaagcggct 
    12661 gtctaagcta ttcgtatagg gacaatccga tatgtcgatg gagtgaaaga gcctgatgca 
    12721 ctccgcatac agctcgataa tcttttcagg gctttgttca tcttcatact cttccgagca 
    12781 aaggacgcca tcggcctcac tcatgagcag attgctccag ccatcatgcc gttcaaagtg 
    12841 caggaccttt ggaacaggca gctttccttc cagccatagc atcatgtcct tttcccgttc 
    12901 cacatcatag gtggtccctt tataccggct gtccgtcatt tttaaatata ggttttcatt 
    12961 ttctcccacc agcttatata ccttagcagg agacattcct tccgtatctt ttacgcagcg 
    13021 gtatttttcg atcagttttt tcaattccgg tgatattctc attttagcca tttattattt 
    13081 ccttcctctt ttctacagta tttaaagata ccccaagaag ctaattataa caagacgaac 
    13141 tccaattcac tgttccttgc attctaaaac cttaaatacc agaaaacagc tttttcaaag 
    13201 ttgttttcaa agttggcgta taacatagta tcgacggagc cgattttgaa accgcggtga 
    13261 tcacaggcag caacgctctg tcatcgttac aatcaacatg ctaccctccg cgagatcatc 
    13321 cgtgtttcaa acccggcagc ttagttgccg ttcttccgaa tagcatcggt aacatgagca 
    13381 aagtctgccg ccttacaacg gctctcccgc tgacgccgtc ccggactgat gggctgcctg 
    13441 tatcgagtgg tgattttgtg ccgagctgcc ggtcggggag ctgttggctg gctgg 
//
