# Supplementary material for: A promoter toolbox for tissue-specific expression supporting translational research in cassava (Manihot esculenta)
Source: Front Plant Sci. 2022 Dec 20;13:1042379. doi: 10.3389/fpls.2022.1042379 (PMC9807883; doi:10.3389/fpls.2022.1042379)
Supplement: Supplementary file 1 [file DataSheet_1.zip › GG L2 pCaMV35S-GUS+.gb]

LOCUS       GG\L2\pCaMV35S-G       13046 bp    DNA     circular UNA 12-APR-2022
DEFINITION  L2: 8(pro01),end1.
ACCESSION   urn.local...1584014491143.100
VERSION     urn.local...1584014491143.100
SOURCE      
  ORGANISM  
COMMENT     This file is created by Vector NTI
            http://www.invitrogen.com/
COMMENT     ORIGDB|GenBank
COMMENT     VNTDATE|-14346226|
COMMENT     VNTDBDATE|-14346232|
COMMENT     LSOWNER|
COMMENT     VNTNAME|GG L2 pCaMV35S-GUS+|
COMMENT     VNTAUTHORNAME|Demo User|
FEATURES             Location/Qualifiers
     misc_feature    1..25
                     /vntifkey="21"
                     /label=LB
                     /note="Geneious type: left boader"
     misc_feature    complement(4838..4862)
                     /vntifkey="21"
                     /label=RB
                     /note="Geneious type: right boader"
     misc_feature    1943..1943
                     /vntifkey="21"
                     /label=origin
                     /note="Geneious type: origin"
     misc_feature    1943..1943
                     /vntifkey="21"
                     /label=origin
                     /note="Geneious type: origin"
     3'UTR           4515..4785
                     /vntifkey="50"
                     /label=nos
     promoter        1964..2389
                     /vntifkey="29"
                     /label=pCaMV35S
     CDS             complement(103..317)
                     /vntifkey="4"
                     /label=CaMV35S\terminator
     CDS             complement(318..1343)
                     /vntifkey="4"
                     /label=hpt\II\CDS
     promoter        complement(1344..1648)
                     /vntifkey="29"
                     /label=nos\promoter
     CDS             complement(9900..10751)
                     /vntifkey="4"
                     /label=KanR\[APH(3')]
     rep_origin      9222..9810
                     /vntifkey="33"
                     /label=pBR322\ori
     rep_origin      8361..8555
                     /vntifkey="33"
                     /label=pVS1\ori
     CDS             7186..8289
                     /vntifkey="4"
                     /label=pVS1\RepA
     CDS             6162..6788
                     /vntifkey="4"
                     /label=pVS1\StaA
     exon            2462..2476
                     /vntifkey="61"
                     /label=Exon\1\GUS+
     intron          2477..2666
                     /vntifkey="15"
                     /label=Intron\GUS+
     exon            2667..4514
                     /vntifkey="61"
                     /label=Exon\2\GUS+
BASE COUNT     3172 a      3524 c      3426 g      2924 t 
ORIGIN
        1 tggcaggata tattgtggtg taaacaaatt gacgcttaga caacttaata acacattgcg 
       61 gacgttttta atgtactgaa ttaacgccga attaattcgg gggatctgga ttttagtact 
      121 ggattttggt tttaggaatt agaaatttta ttgatagaag tattttacaa atacaaatac 
      181 atactaaggg tttcttatat gctcaacaca tgagcgaaac cctataggaa ccctaattcc 
      241 cttatctggg aactactcac acattattat ggagaaactc gagcttgtcg atcgacagat 
      301 cccggtcggc atctactcta tttctttgcc ctcggacgag tgctggggcg tcggtttcca 
      361 ctatcggcga gtacttctac acagccatcg gtccagacgg ccgcgcttct gcgggcgatt 
      421 tgtgtacgcc cgacagtccc ggctccggat cggacgattg cgtcgcatcg accctgcgcc 
      481 caagctgcat catcgaaatt gccgtcaacc aagctctgat agagttggtc aagaccaatg 
      541 cggagcatat acgcccggag tcgtggcgat cctgcaagct ccggatgcct ccgctcgaag 
      601 tagcgcgtct gctgctccat acaagccaac cacggcctcc agaagaagat gttggcgacc 
      661 tcgtattggg aatccccgaa catcgcctcg ctccagtcaa tgaccgctgt tatgcggcca 
      721 ttgtccgtca ggacattgtt ggagccgaaa tccgcgtgca cgaggtgccg gacttcgggg 
      781 cagtcctcgg cccaaagcat cagctcatcg agagcctgcg cgacggacgc actgacggtg 
      841 tcgtccatca cagtttgcca gtgatacaca tggggatcag caatcgcgca tatgaaatca 
      901 cgccatgtag tgtattgacc gattccttgc ggtccgaatg ggccgaaccc gctcgtctgg 
      961 ctaagatcgg ccgcagcgat cgcatccata gcctccgcga ccggttgtag aacagcgggc 
     1021 agttcggttt caggcaggtc ttgcaacgtg acaccctgtg cacggcggga gatgcaatag 
     1081 gtcaggctct cgctaaactc cccaatgtca agcacttccg gaatcgggag cgcggccgat 
     1141 gcaaagtgcc gataaacata acgatctttg tagaaaccat cggcgcagct atttacccgc 
     1201 aggacatatc cacgccctcc tacatcgaag ctgaaagcac gagattcttc gccctccgag 
     1261 agctgcatca ggtcggagac gctgtcgaac ttttcgatca gaaacttctc gacagacgtc 
     1321 gcggtgagtt caggcttttt catatccggt gcagattatt tggattgaga gtgaatatga 
     1381 gactctaatt ggataccgag gggaatttat ggaacgtcag tggagcattt ttgacaagaa 
     1441 atatttgcta gctgatagtg accttaggcg acttttgaac gcgcaataat ggtttctgac 
     1501 gtatgtgctt agctcattaa actccagaaa cccgcggctg agtggctcct tcaacgttgc 
     1561 ggttctgtca gttccaaacg taaaacggct tgtcccgcgt catcggcggg ggtcataacg 
     1621 tgactccctt aattctccgc tcatgatcag attgtcgttt cccgccttca gtttaaacta 
     1681 tcagtgtcca acatgttggc aagctgctct agccaatacg caaaccgcct ctccccgcgc 
     1741 gttggccgat tcattaatgc agctggcacg acaggtttcc cgactggaaa gcgggcagtg 
     1801 agcgcaacgc aattaatgtg agttagctca ctcattaggc accccaggct ttacacttta 
     1861 tgcttccggc tcgtatgttg tgtggaattg tgagcggata acaatttcac acaggaaaca 
     1921 gctatgacca tgattacgaa ttctgccgaa ttcggatccg gaggtcaaca tggtggagca 
     1981 cgacactctg gtctactcca aaaatgtcaa agatacagtc tcagaagatc aaagggctat 
     2041 tgagactttt caacaaagga taatttcggg aaacctcctc ggattccatt gcccagctat 
     2101 ctgtcacttc atcgaaagga cagtagaaaa ggaaggtggc tcctacaaat gccatcattg 
     2161 cgataaagga aaggctatca ttcaagatct ctctgccgac agtggtccca aagatggacc 
     2221 cccacccacg aggagcatcg tggaaaaaga agaggttcca accacgtcta caaagcaagt 
     2281 ggattgatgt gacatctcca ctgacgtaag ggatgacgca caatcccact atccttcgca 
     2341 agacccttcc tctatataag gaagttcatt tcatttggag aggacacgct actgtatttt 
     2401 tacaacaatt accaacaaca acaaacaaca aacaacatta caattactat ttacaattac 
     2461 aatggtagat ctgagggtaa atttctagtt tttctccttc attttcttgg ttaggaccct 
     2521 tttctctttt tatttttttg agctttgatc tttctttaaa ctgatctatt ttttaattga 
     2581 ttggttatgg tgtaaatatt acatagcttt aactgataat ctgattactt tatttcgtgt 
     2641 gtctatgatg atgatgatag ttacagaacc gacgaactag tctgtacccg atcaacaccg 
     2701 aaacccgtgg cgtgttcgac ctcaatggcg tctggaactt caagctggac tacgggaaag 
     2761 gactggaaga gaagtggtac gaaagcaagc tgaccgacac tattagtatg gccgtcccaa 
     2821 gcagttacaa tgacattggc gtgaccaagg aaatccgcaa ccatatcgga tatgtctggt 
     2881 acgaacgtga gttcacggtg ccggcctatc tgaaggatca gcgtatcgtg ctccgcttcg 
     2941 gctctgcaac tcacaaagca attgtctatg tcaatggtga gctggtcgtg gagcacaagg 
     3001 gcggattcct gccattcgaa gcggaaatca acaactcgct gcgtgatggc atgaatcgcg 
     3061 tcaccgtcgc cgtggacaac atcctcgacg atagcaccct cccggtgggg ctgtacagcg 
     3121 agcgccacga agagggcctc ggaaaagtca ttcgtaacaa gccgaacttc gacttcttca 
     3181 actatgcagg cctgcaccgt ccggtgaaaa tctacacgac cccgtttacg tacgtcgagg 
     3241 acatctcggt tgtgaccgac ttcaatggcc caaccgggac tgtgacctat acggtggact 
     3301 ttcaaggcaa agccgaaacc gtgaaagtgt cggtcgtgga tgaggaaggc aaagtggtcg 
     3361 caagcaccga gggcctgagc ggtaacgtgg agattccgaa tgtcatcctc tgggaaccac 
     3421 tgaacacgta tctctaccag atcaaagtgg aactggtgaa cgacggactg accatcgatg 
     3481 tctatgaaga gccgttcggc gtgcggaccg tggaagtcaa cgacggcaag ttcctcatca 
     3541 acaacaaacc gttctacttc aagggctttg gcaaacatga ggacactcct atcaacggcc 
     3601 gtggctttaa cgaagcgagc aatgtgatgg atttcaatat cctcaaatgg atcggcgcca 
     3661 acagcttccg gaccgcacac tatccgtact ctgaagagtt gatgcgtctt gcggatcgcg 
     3721 agggtctggt cgtgatcgac gagactccgg cagttggcgt gcacctcaac ttcatggcca 
     3781 ccacgggact cggcgaaggc agcgagcgcg tcagtacctg ggagaagatt cggacgtttg 
     3841 agcaccatca agacgttctc cgtgaactgg tgtctcgtga caagaaccat ccaagcgtcg 
     3901 tgatgtggag catcgccaac gaggcggcga ctgaggaaga gggcgcgtac gagtacttca 
     3961 agccgttggt ggagctgacc aaggaactcg acccacagaa gcgtccggtc acgatcgtgc 
     4021 tgtttgtgat ggctaccccg gagacggaca aagtcgccga actgattgac gtcatcgcgc 
     4081 tcaatcgcta taacggatgg tacttcgatg gcggtgatct cgaagcggcc aaagtccatc 
     4141 tccgccagga atttcacgcg tggaacaagc gttgcccagg aaagccgatc atgatcactg 
     4201 agtacggcgc agacaccgtt gcgggctttc acgacattga tccagtgatg ttcaccgagg 
     4261 aatatcaagt cgagtactac caggcgaacc acgtcgtgtt cgatgagttt gagaacttcg 
     4321 tgggtgagca agcgtggaac ttcgcggact tcgcgacctc tcagggcgtg atgcgcgtcc 
     4381 aaggaaacaa gaagggcgtg ttcactcgtg accgcaagcc gaagctcgcc gcgcacgtct 
     4441 ttcgcgagcg ctggaccaac attccagatt tcggctacaa gaacgctagc catcaccatc 
     4501 accatcacgt gtgagcttgt caagcagatc gttcaaacat ttggcaataa agtttcttaa 
     4561 gattgaatcc tgttgccggt cttgcgatga ttatcatata atttctgttg aattacgtta 
     4621 agcatgtaat aattaacatg taatgcatga cgttatttat gagatgggtt tttatgatta 
     4681 gagtcccgca attatacatt taatacgcga tagaaaacaa aatatagcgc gcaaactagg 
     4741 ataaattatc gcgcgcggtg tcatctatgt tactagatcg acgctgcaag aggatgcaca 
     4801 tgtgaccgag ggaatcggga attaaactat cagtgtttga caggatatat tggcgggtaa 
     4861 acctaagaga aaagagcgtt tattagaata acggatattt aaaagggcgt gaaaaggttt 
     4921 atccgttcgt ccatttgtat gtgcatgcca accacagggt tcccctcggg atcaaagtac 
     4981 tttgatccaa cccctccgct gctatagtgc agtcggcttc tgacgttcag tgcagccgtg 
     5041 ttctgaaaac gacatgtcgc acaagtccta agttacgcga caggctgccg ccctgccctt 
     5101 ttcctggcgt tttcttgtcg cgtgttttag tcgcataaag tagaatactt gcgactagaa 
     5161 ccggagacat tacgccatga acaagagcgc cgccgctggc ctgctgggct atgcccgcgt 
     5221 cagcaccgac gaccaggact tgaccaacca acgggccgaa ctgcacgcgg ccggctgcac 
     5281 caagctgttt tccgagaaga tcaccggcac caggcgcgac cgcccggagc tggccaggat 
     5341 gcttgaccac ctacgccctg gcgacgttgt gacagtgacc aggctagacc gcctggcccg 
     5401 cagcacccgc gacctactgg acattgccga gcgcatccag gaggccggcg cgggcctgcg 
     5461 tagcctggca gagccgtggg ccgacaccac cacgccggcc ggccgcatgg tgttgaccgt 
     5521 gttcgccggc attgccgagt tcgagcgttc cctaatcatc gaccgcaccc ggagcgggcg 
     5581 cgaggccgcc aaggcccgag gcgtgaagtt tggcccccgc cctaccctca ccccggcaca 
     5641 gatcgcgcac gcccgcgagc tgatcgacca ggaaggccgc accgtgaaag aggcggctgc 
     5701 actgcttggc gtgcatcgct cgaccctgta ccgcgcactt gagcgcagcg aggaagtgac 
     5761 gcccaccgag gccaggcggc gcggtgcctt ccgtgaggac gcattgaccg aggccgacgc 
     5821 cctggcggcc gccgagaatg aacgccaaga ggaacaagca tgaaaccgca ccaggacggc 
     5881 caggacgaac cgtttttcat taccgaagag atcgaggcgg agatgatcgc ggccgggtac 
     5941 gtgttcgagc cgcccgcgca cgtctcaacc gtgcggctgc atgaaatcct ggccggtttg 
     6001 tctgatgcca agctggcggc ctggccggcc agcttggccg ctgaagaaac cgagcgccgc 
     6061 cgtctaaaaa ggtgatgtgt atttgagtaa aacagcttgc gtcatgcggt cgctgcgtat 
     6121 atgatgcgat gagtaaataa acaaatacgc aaggggaacg catgaaggtt atcgctgtac 
     6181 ttaaccagaa aggcgggtca ggcaagacga ccatcgcaac ccatctagcc cgcgccctgc 
     6241 aactcgccgg ggccgatgtt ctgttagtcg attccgatcc ccagggcagt gcccgcgatt 
     6301 gggcggccgt gcgggaagat caaccgctaa ccgttgtcgg catcgaccgc ccgacgattg 
     6361 accgcgacgt gaaggccatc ggccggcgcg acttcgtagt gatcgacgga gcgccccagg 
     6421 cggcggactt ggctgtgtcc gcgatcaagg cagccgactt cgtgctgatt ccggtgcagc 
     6481 caagccctta cgacatatgg gccaccgccg acctggtgga gctggttaag cagcgcattg 
     6541 aggtcacgga tggaaggcta caagcggcct ttgtcgtgtc gcgggcgatc aaaggcacgc 
     6601 gcatcggcgg tgaggttgcc gaggcgctgg ccgggtacga gctgcccatt cttgagtccc 
     6661 gtatcacgca gcgcgtgagc tacccaggca ctgccgccgc cggcacaacc gttcttgaat 
     6721 cagaacccga gggcgacgct gcccgcgagg tccaggcgct ggccgctgaa attaaatcaa 
     6781 aactcatttg agttaatgag gtaaagagaa aatgagcaaa agcacaaaca cgctaagtgc 
     6841 cggccgtccg agcgcacgca gcagcaaggc tgcaacgttg gccagcctgg cagacacgcc 
     6901 agccatgaag cgggtcaact ttcagttgcc ggcggaggat cacaccaagc tgaagatgta 
     6961 cgcggtacgc caaggcaaga ccattaccga gctgctatct gaatacatcg cgcagctacc 
     7021 agagtaaatg agcaaatgaa taaatgagta gatgaatttt agcggctaaa ggaggcggca 
     7081 tggaaaatca agaacaacca ggcaccgacg ccgtggaatg ccccatgtgt ggaggaacgg 
     7141 gcggttggcc aggcgtaagc ggctgggttg tctgccggcc ctgcaatggc actggaaccc 
     7201 ccaagcccga ggaatcggcg tgacggtcgc aaaccatccg gcccggtaca aatcggcgcg 
     7261 gcgctgggtg atgacctggt ggagaagttg aaggccgcgc aggccgccca gcggcaacgc 
     7321 atcgaggcag aagcacgccc cggtgaatcg tggcaagcgg ccgctgatcg aatccgcaaa 
     7381 gaatcccggc aaccgccggc agccggtgcg ccgtcgatta ggaagccgcc caagggcgac 
     7441 gagcaaccag attttttcgt tccgatgctc tatgacgtgg gcacccgcga tagtcgcagc 
     7501 atcatggacg tggccgtttt ccgtctgtcg aagcgtgacc gacgagctgg cgaggtgatc 
     7561 cgctacgagc ttccagacgg gcacgtagag gtttccgcag ggccggccgg catggccagt 
     7621 gtgtgggatt acgacctggt actgatggcg gtttcccatc taaccgaatc catgaaccga 
     7681 taccgggaag ggaagggaga caagcccggc cgcgtgttcc gtccacacgt tgcggacgta 
     7741 ctcaagttct gccggcgagc cgatggcgga aagcagaaag acgacctggt agaaacctgc 
     7801 attcggttaa acaccacgca cgttgccatg cagcgtacga agaaggccaa gaacggccgc 
     7861 ctggtgacgg tatccgaggg tgaagccttg attagccgct acaagatcgt aaagagcgaa 
     7921 accgggcggc cggagtacat cgagatcgag ctagctgatt ggatgtaccg cgagatcaca 
     7981 gaaggcaaga acccggacgt gctgacggtt caccccgatt actttttgat cgatcccggc 
     8041 atcggccgtt ttctctaccg cctggcacgc cgcgccgcag gcaaggcaga agccagatgg 
     8101 ttgttcaaga cgatctacga acgcagtggc agcgccggag agttcaagaa gttctgtttc 
     8161 accgtgcgca agctgatcgg gtcaaatgac ctgccggagt acgatttgaa ggaggaggcg 
     8221 gggcaggctg gcccgatcct agtcatgcgc taccgcaacc tgatcgaggg cgaagcatcc 
     8281 gccggttcct aatgtacgga gcagatgcta gggcaaattg ccctagcagg ggaaaaaggt 
     8341 cgaaaaggtc tctttcctgt ggatagcacg tacattggga acccaaagcc gtacattggg 
     8401 aaccggaacc cgtacattgg gaacccaaag ccgtacattg ggaaccggtc acacatgtaa 
     8461 gtgactgata taaaagagaa aaaaggcgat ttttccgcct aaaactcttt aaaacttatt 
     8521 aaaactctta aaacccgcct ggcctgtgca taactgtctg gccagcgcac agccgaagag 
     8581 ctgcaaaaag cgcctaccct tcggtcgctg cgctccctac gccccgccgc ttcgcgtcgg 
     8641 cctatcgcgg ccgctggccg ctcaaaaatg gctggcctac ggccaggcaa tctaccaggg 
     8701 cgcggacaag ccgcgccgtc gccactcgac cgccggcgcc cacatcaagg caccctgcct 
     8761 cgcgcgtttc ggtgatgacg gtgaaaacct ctgacacatg cagctcccgg agacggtcac 
     8821 agcttgtctg taagcggatg ccgggagcag acaagcccgt cagggcgcgt cagcgggtgt 
     8881 tggcgggtgt cggggcgcag ccatgaccca gtcacgtagc gatagcggag tgtatactgg 
     8941 cttaactatg cggcatcaga gcagattgta ctgagagtgc accatatgcg gtgtgaaata 
     9001 ccgcacagat gcgtaaggag aaaataccgc atcaggcgct cttccgcttc ctcgctcact 
     9061 gactcgctgc gctcggtcgt tcggctgcgg cgagcggtat cagctcactc aaaggcggta 
     9121 atacggttat ccacagaatc aggggataac gcaggaaaga acatgtgagc aaaaggccag 
     9181 caaaaggcca ggaaccgtaa aaaggccgcg ttgctggcgt ttttccatag gctccgcccc 
     9241 cctgacgagc atcacaaaaa tcgacgctca agtcagaggt ggcgaaaccc gacaggacta 
     9301 taaagatacc aggcgtttcc ccctggaagc tccctcgtgc gctctcctgt tccgaccctg 
     9361 ccgcttaccg gatacctgtc cgcctttctc ccttcgggaa gcgtggcgct ttctcatagc 
     9421 tcacgctgta ggtatctcag ttcggtgtag gtcgttcgct ccaagctggg ctgtgtgcac 
     9481 gaaccccccg ttcagcccga ccgctgcgcc ttatccggta actatcgtct tgagtccaac 
     9541 ccggtaagac acgacttatc gccactggca gcagccactg gtaacaggat tagcagagcg 
     9601 aggtatgtag gcggtgctac agagttcttg aagtggtggc ctaactacgg ctacactaga 
     9661 aggacagtat ttggtatctg cgctctgctg aagccagtta ccttcggaaa aagagttggt 
     9721 agctcttgat ccggcaaaca aaccaccgct ggtagcggtg gtttttttgt ttgcaagcag 
     9781 cagattacgc gcagaaaaaa aggatctcaa gaagatcctt tgatcttttc tacggggtct 
     9841 gacgctcagt ggaacgaaaa ctcacgttaa gggattttgg tcatgcattc taggtactaa 
     9901 aacaattcat ccagtaaaat ataatatttt attttctccc aatcaggctt gatccccagt 
     9961 aagtcaaaaa atagctcgac atactgttct tccccgatat cctccctgat cgaccggacg 
    10021 cagaaggcaa tgtcatacca cttgtccgcc ctgccgcttc tcccaagatc aataaagcca 
    10081 cttactttgc catctttcac aaagatgttg ctgtctccca ggtcgccgtg ggaaaagaca 
    10141 agttcctctt cgggcttttc cgtctttaaa aaatcataca gctcgcgcgg atctttaaat 
    10201 ggagtatctt cttcccagtt ttcgcaatcc acatcggcca gatcgttatt cagtaagtaa 
    10261 tccaattcgg ctaagcggct gtctaagcta ttcgtatagg gacaatccga tatgtcgatg 
    10321 gagtgaaaga gcctgatgca ctccgcatac agctcgataa tcttttcagg gctttgttca 
    10381 tcttcatact cttccgagca aaggacgcca tcggcctcac tcatgagcag attgctccag 
    10441 ccatcatgcc gttcaaagtg caggaccttt ggaacaggca gctttccttc cagccatagc 
    10501 atcatgtcct tttcccgttc cacatcatag gtggtccctt tataccggct gtccgtcatt 
    10561 tttaaatata ggttttcatt ttctcccacc agcttatata ccttagcctg ggcctcatgg 
    10621 gccttccttt cactgcccgc tttccagtcg ggaaacctgt cgtgccaggc ccacatcaag 
    10681 gcaccctgcc tcgcgcgttt cggtgatgac ggtgaaaacc tctgacacat gcagctcccg 
    10741 gagacggtca cagcttgtct gtaagcggat gccgggagca gacaagcccg tcagggcgcg 
    10801 tcagcgggtg ttggcgggtg tcggggcgca gccatgaccc agtcacgtag cgatagcgga 
    10861 gtgtatactg gcttaactat gcggcatcag agcagattgt actgagagtg caccatatgc 
    10921 ggtgtgaaat accgcacaga tgcgtaagga gaaaataccg catcaggcgc tcttccgctt 
    10981 cctcgctcac tgactcgctg cgctcggtcg ttcggctgcg gcgagcggta tcagctcact 
    11041 caaaggcggt aatacggtta tccacagaat caggggataa cgcaggaaag aacatgtgag 
    11101 caaaaggcca gcaaaaggcc aggaaccgta aaaaggccgc gttgctggcg tttttccata 
    11161 ggctccgccc ccctgacgag catcacaaaa atcgacgctc aagtcagagg tggcgaaacc 
    11221 cgacaggact ataaagatac caggcgtttc cccctggaag ctccctcgtg cgctctcctg 
    11281 ttccgaccct gccgcttacc ggatacctgt ccgcctttct cccttcggga agcgtggcgc 
    11341 tttctcatag ctcacgctgt aggtatctca gttcggtgta ggtcgttcgc tccaagctgg 
    11401 gctgtgtgca cgaacccccc gttcagcccg accgctgcgc cttatccggt aactatcgtc 
    11461 ttgagtccaa cccggtaaga cacgacttat cgccactggc agcagccact ggtaacagga 
    11521 ttagcagagc gaggtatgta ggcggtgcta cagagttctt gaagtggtgg cctaactacg 
    11581 gctacactag aaggacagta tttggtatct gcgctctgct gaagccagtt accttcggaa 
    11641 aaagagttgg tagctcttga tccggcaaac aaaccaccgc tggtagcggt ggtttttttg 
    11701 tttgcaagca gcagattacg cgcagaaaaa aaggatctca agaagatcct ttgatctttt 
    11761 ctacggggtc tgacgctcag tggaacgaaa actcacgtta agggattttg gtcatgcatt 
    11821 ctaggtacta aaacaattca tccagtaaaa tataatattt tattttctcc caatcaggct 
    11881 tgatccccag taagtcaaaa aatagctcga catactgttc ttccccgata tcctccctga 
    11941 tcgaccggac gcagaaggca atgtcatacc acttgtccgc cctgccgctt ctcccaagat 
    12001 caataaagcc acttactttg ccatctttca caaagatgtt gctgtctccc aggtcgccgt 
    12061 gggaaaagac aagttcctct tcgggctttt ccgtctttaa aaaatcatac agctcgcgcg 
    12121 gatctttaaa tggagtatct tcttcccagt tttcgcaatc cacatcggcc agatcgttat 
    12181 tcagtaagta atccaattcg gctaagcggc tgtctaagct attcgtatag ggacaatccg 
    12241 atatgtcgat ggagtgaaag agcctgatgc actccgcata cagctcgata atcttttcag 
    12301 ggctttgttc atcttcatac tcttccgagc aaaggacgcc atcggcctca ctcatgagca 
    12361 gattgctcca gccatcatgc cgttcaaagt gcaggacctt tggaacaggc agctttcctt 
    12421 ccagccatag catcatgtcc ttttcccgtt ccacatcata ggtggtccct ttataccggc 
    12481 tgtccgtcat ttttaaatat aggttttcat tttctcccac cagcttatat accttagcag 
    12541 gagacattcc ttccgtatct tttacgcagc ggtatttttc gatcagtttt ttcaattccg 
    12601 gtgatattct cattttagcc atttattatt tccttcctct tttctacagt atttaaagat 
    12661 accccaagaa gctaattata acaagacgaa ctccaattca ctgttccttg cattctaaaa 
    12721 ccttaaatac cagaaaacag ctttttcaaa gttgttttca aagttggcgt ataacatagt 
    12781 atcgacggag ccgattttga aaccgcggtg atcacaggca gcaacgctct gtcatcgtta 
    12841 caatcaacat gctaccctcc gcgagatcat ccgtgtttca aacccggcag cttagttgcc 
    12901 gttcttccga atagcatcgg taacatgagc aaagtctgcc gccttacaac ggctctcccg 
    12961 ctgacgccgt cccggactga tgggctgcct gtatcgagtg gtgattttgt gccgagctgc 
    13021 cggtcgggga gctgttggct ggctgg 
//
