# Supplementary material for: A promoter toolbox for tissue-specific expression supporting translational research in cassava (Manihot esculenta)
Source: Front Plant Sci. 2022 Dec 20;13:1042379. doi: 10.3389/fpls.2022.1042379 (PMC9807883; doi:10.3389/fpls.2022.1042379)
Supplement: Supplementary file 1 [file DataSheet_1.zip › GG L2 pCoYMV-GUS+.gb]

LOCUS       GG_L2_CoYMV-GUS+       17992 bp    DNA     circular UNA 20-DEC-2021
DEFINITION  L2:6/4f-99f-98f-end3-L2AccTHZ.
ACCESSION   urn.local...1584014491237.153
VERSION     urn.local...1584014491237.153
SOURCE      
  ORGANISM  
COMMENT     This file is created by Vector NTI
            http://www.invitrogen.com/
COMMENT     ORIGDB|GenBank
COMMENT     VNTDATE|-14183849|
COMMENT     VNTDBDATE|-14183885|
COMMENT     LSOWNER|
COMMENT     VNTNAME|GG_L2_CoYMV-GUS+|
COMMENT     VNTAUTHORNAME|Demo User|
FEATURES             Location/Qualifiers
     3'UTR           7522..7784
                     /vntifkey="50"
                     /label=nos\terminator
     misc_feature    16050..16074
                     /vntifkey="21"
                     /label=LB
                     /note="Geneious type: left boader"
     misc_feature    complement(7841..7865)
                     /vntifkey="21"
                     /label=RB
                     /note="Geneious type: right boader"
     CDS             3453..4166
                     /vntifkey="4"
                     /label=mTurq2\CDS
     promoter        2387..3426
                     /vntifkey="29"
                     /label=pCoYMV
                     /note="Geneious type: promoter+5U"
     promoter        4402..5441
                     /vntifkey="29"
                     /label=pCoYMV
                     /note="Geneious type: promoter+5U"
     misc_feature    16^17
                     /vntifkey="21"
                     /label=origin
                     /note="Geneious type: origin"
     misc_feature    2382^2383
                     /vntifkey="21"
                     /label=origin
                     /note="Geneious type: origin"
     misc_feature    4397^4398
                     /vntifkey="21"
                     /label=origin
                     /note="Geneious type: origin"
     misc_feature    9277^9278
                     /vntifkey="21"
                     /label=origin
                     /note="Geneious type: origin"
     promoter        21..869
                     /vntifkey="29"
                     /label=unrelated\promoter
     CDS             871..1400
                     /vntifkey="4"
                     /label=unrelated\CDS
     CDS             1405..2121
                     /vntifkey="4"
                     /label=unrelated\CDS
     terminator      16152..16366
                     /vntifkey="43"
                     /label=CaMV35S\terminator
     CDS             complement(16367..17392)
                     /vntifkey="4"
                     /label=hptII\CDS
     promoter        complement(17393..17697)
                     /vntifkey="29"
                     /label=nos\promoter
     exon            5465..5479
                     /vntifkey="61"
                     /label=Exon1\GUS+
     intron          5480..5669
                     /vntifkey="15"
                     /label=Intron\GUS+
     exon            5670..7517
                     /vntifkey="61"
                     /label=Exon2\GUS+
     CDS             complement(12903..13754)
                     /vntifkey="4"
                     /label=KanR\[APH(3')]
     rep_origin      12225..12813
                     /vntifkey="33"
                     /label=pBR322\ori
     rep_origin      11364..11558
                     /vntifkey="33"
                     /label=pVS1\oriV
     CDS             10189..11292
                     /vntifkey="4"
                     /label=pVS1\RepA
     CDS             9165..9791
                     /vntifkey="4"
                     /label=pVS1\StaA
BASE COUNT     4049 a      4116 c      4057 g      3661 t      2109 others
ORIGIN
        1 tgccgaattc ggatccnnnn nnnnnnnnnn nnnnnnnnnn nnnnnnnnnn nnnnnnnnnn 
       61 nnnnnnnnnn nnnnnnnnnn nnnnnnnnnn nnnnnnnnnn nnnnnnnnnn nnnnnnnnnn 
      121 nnnnnnnnnn nnnnnnnnnn nnnnnnnnnn nnnnnnnnnn nnnnnnnnnn nnnnnnnnnn 
      181 nnnnnnnnnn nnnnnnnnnn nnnnnnnnnn nnnnnnnnnn nnnnnnnnnn nnnnnnnnnn 
      241 nnnnnnnnnn nnnnnnnnnn nnnnnnnnnn nnnnnnnnnn nnnnnnnnnn nnnnnnnnnn 
      301 nnnnnnnnnn nnnnnnnnnn nnnnnnnnnn nnnnnnnnnn nnnnnnnnnn nnnnnnnnnn 
      361 nnnnnnnnnn nnnnnnnnnn nnnnnnnnnn nnnnnnnnnn nnnnnnnnnn nnnnnnnnnn 
      421 nnnnnnnnnn nnnnnnnnnn nnnnnnnnnn nnnnnnnnnn nnnnnnnnnn nnnnnnnnnn 
      481 nnnnnnnnnn nnnnnnnnnn nnnnnnnnnn nnnnnnnnnn nnnnnnnnnn nnnnnnnnnn 
      541 nnnnnnnnnn nnnnnnnnnn nnnnnnnnnn nnnnnnnnnn nnnnnnnnnn nnnnnnnnnn 
      601 nnnnnnnnnn nnnnnnnnnn nnnnnnnnnn nnnnnnnnnn nnnnnnnnnn nnnnnnnnnn 
      661 nnnnnnnnnn nnnnnnnnnn nnnnnnnnnn nnnnnnnnnn nnnnnnnnnn nnnnnnnnnn 
      721 nnnnnnnnnn nnnnnnnnnn nnnnnnnnnn nnnnnnnnnn nnnnnnnnnn nnnnnnnnnn 
      781 nnnnnnnnnn nnnnnnnnnn nnnnnnnnnn nnnnnnnnnn nnnnnnnnnn nnnnnnnnnn 
      841 nnnnnnnnnn nnnnnnnnnn nnnnnnnnnn nnnnnnnnnn nnnnnnnnnn nnnnnnnnnn 
      901 nnnnnnnnnn nnnnnnnnnn nnnnnnnnnn nnnnnnnnnn nnnnnnnnnn nnnnnnnnnn 
      961 nnnnnnnnnn nnnnnnnnnn nnnnnnnnnn nnnnnnnnnn nnnnnnnnnn nnnnnnnnnn 
     1021 nnnnnnnnnn nnnnnnnnnn nnnnnnnnnn nnnnnnnnnn nnnnnnnnnn nnnnnnnnnn 
     1081 nnnnnnnnnn nnnnnnnnnn nnnnnnnnnn nnnnnnnnnn nnnnnnnnnn nnnnnnnnnn 
     1141 nnnnnnnnnn nnnnnnnnnn nnnnnnnnnn nnnnnnnnnn nnnnnnnnnn nnnnnnnnnn 
     1201 nnnnnnnnnn nnnnnnnnnn nnnnnnnnnn nnnnnnnnnn nnnnnnnnnn nnnnnnnnnn 
     1261 nnnnnnnnnn nnnnnnnnnn nnnnnnnnnn nnnnnnnnnn nnnnnnnnnn nnnnnnnnnn 
     1321 nnnnnnnnnn nnnnnnnnnn nnnnnnnnnn nnnnnnnnnn nnnnnnnnnn nnnnnnnnnn 
     1381 nnnnnnnnnn nnnnnnnnnn nnnnnnnnnn nnnnnnnnnn nnnnnnnnnn nnnnnnnnnn 
     1441 nnnnnnnnnn nnnnnnnnnn nnnnnnnnnn nnnnnnnnnn nnnnnnnnnn nnnnnnnnnn 
     1501 nnnnnnnnnn nnnnnnnnnn nnnnnnnnnn nnnnnnnnnn nnnnnnnnnn nnnnnnnnnn 
     1561 nnnnnnnnnn nnnnnnnnnn nnnnnnnnnn nnnnnnnnnn nnnnnnnnnn nnnnnnnnnn 
     1621 nnnnnnnnnn nnnnnnnnnn nnnnnnnnnn nnnnnnnnnn nnnnnnnnnn nnnnnnnnnn 
     1681 nnnnnnnnnn nnnnnnnnnn nnnnnnnnnn nnnnnnnnnn nnnnnnnnnn nnnnnnnnnn 
     1741 nnnnnnnnnn nnnnnnnnnn nnnnnnnnnn nnnnnnnnnn nnnnnnnnnn nnnnnnnnnn 
     1801 nnnnnnnnnn nnnnnnnnnn nnnnnnnnnn nnnnnnnnnn nnnnnnnnnn nnnnnnnnnn 
     1861 nnnnnnnnnn nnnnnnnnnn nnnnnnnnnn nnnnnnnnnn nnnnnnnnnn nnnnnnnnnn 
     1921 nnnnnnnnnn nnnnnnnnnn nnnnnnnnnn nnnnnnnnnn nnnnnnnnnn nnnnnnnnnn 
     1981 nnnnnnnnnn nnnnnnnnnn nnnnnnnnnn nnnnnnnnnn nnnnnnnnnn nnnnnnnnnn 
     2041 nnnnnnnnnn nnnnnnnnnn nnnnnnnnnn nnnnnnnnnn nnnnnnnnnn nnnnnnnnnn 
     2101 nnnnnnnnnn nnnnnnnnnn nnnnnatatg aagatgaaga tgaaatattt ggtgtgtcaa 
     2161 ataaaaagct tgtgtgctta agtttgtgtt tttttcttgg cttgttgtgt tatgaatttg 
     2221 tggctttttc taatattaaa tgaatgtaag atctcattat aatgaataaa caaatgtttc 
     2281 tataatccat tgtgaatgtt ttgttggatc tcttctgcag catataacta ctgtatgtgc 
     2341 tatggtatgg actatggaat tccgctgcaa gaattcaagc ttggagaatt catttcttag 
     2401 gggcttctct cggatgtaca aaaatcaagc ttcagcccca catcatttca aaaatatgtg 
     2461 acttctcaga tgaaaaacta gcaacacctg aaggtatgag aagctggttg ggtatcctct 
     2521 catatgctag aaattatatt caggatatcg gcaaattggt gcaaccactc agacaaaaga 
     2581 tggcaccaac aggagacaag agaatgaatc cagaaacatg gaagatggta agacagataa 
     2641 aagaaaaggt gaaaaatctc cctgatcttc agttaccacc taaagattca ttcatcataa 
     2701 tagagacgga tggttgtatg actggctggg gagccgtctg caaatggaaa atgtcaaagc 
     2761 atgatccaag aagcaccgaa agaatttgtg cctatgctag tggatcattc aatccaataa 
     2821 aatcaaccat cgatgcagag attcaggcgg caatccatgg cctggataaa ttcaaaattt 
     2881 attatcttga taaaaaggag ctcataattc gctcagactg tgaagcaatt atcaaatttt 
     2941 acaacaagac gaacgaaaat aagccgtcta gagttagatg gttaacattt tcagatttct 
     3001 taacaggtct tggaatcaca gttacattcg agcacataga tggaaagcat aatggcttag 
     3061 cagatgctct atcaagaatg ataaatttca ttgtggagaa aaatgatgaa tctccataca 
     3121 ggttcacttc atcagtagag gacgcactaa aggtctgcaa tgatgatcac ggaagaaatt 
     3181 tgatatccgc cgtcatcaat gacatcatca cagtactgag gagatgaata cttagccatg 
     3241 aagtagcgtg cgaatattac ctatgccttt attcgcagcg ttagtggcac tgaaaggcat 
     3301 aaagtttgtt cgttcttatc aaaaacgaat cttatctttg taacttggtt acccggtatg 
     3361 ccggttccca agctttattt ccttatttaa gcacttgtgt agtagcttag aaaaccaaca 
     3421 caacagtact gaattcggat tctctagaaa tggtgagcaa gggcgaggag ctgttcaccg 
     3481 gggtggtgcc catcctggtc gagctggacg gcgacgtaaa cggccacaag ttcagcgtgt 
     3541 ccggcgaggg cgagggcgat gccacctacg gcaagctgac cctgaagttc atctgcacca 
     3601 ccggcaagct gcccgtgccc tggcccaccc tcgtgaccac cctgtcctgg ggcgtgcagt 
     3661 gcttcgcccg ctaccccgac cacatgaagc agcacgactt cttcaagtcc gccatgcccg 
     3721 aaggctacgt ccaggagcgc accatcttct tcaaggacga cggcaactac aagacccgcg 
     3781 ccgaggtgaa gttcgagggc gacaccctgg tgaaccgcat cgagctgaag ggcatcgact 
     3841 tcaaggagga cggcaacatc ctggggcaca agctggagta caactacttt agcgacaacg 
     3901 tctatatcac cgccgacaag cagaagaacg gcatcaaggc caacttcaag atccgccaca 
     3961 acatcgagga cggcggcgtg cagctcgccg accactacca gcagaacacc cccatcggcg 
     4021 acggccccgt gctgctgccc gacaaccact acctgagcac ccagtccaag ctgagcaaag 
     4081 accccaacga gaagcgcgat cacatggtcc tgctggagtt cgtgaccgcc gccgggatca 
     4141 ctctcggcat ggacgagctg tacaagtagg cttctctagc tagagtcgat cgacaagctc 
     4201 gagtttctcc ataataatgt gtgagtagtt cccagataag ggaattaggg ttcctatagg 
     4261 gtttcgctca tgtgttgagc atataagaaa cccttagtat gtatttgtat ttgtaaaata 
     4321 cttctatcaa taaaatttct aattcctaaa accaaaatcc agtactaaaa tccagatcgc 
     4381 tactagaatt cgagctcgga gaattcattt cttaggggct tctctcggat gtacaaaaat 
     4441 caagcttcag ccccacatca tttcaaaaat atgtgacttc tcagatgaaa aactagcaac 
     4501 acctgaaggt atgagaagct ggttgggtat cctctcatat gctagaaatt atattcagga 
     4561 tatcggcaaa ttggtgcaac cactcagaca aaagatggca ccaacaggag acaagagaat 
     4621 gaatccagaa acatggaaga tggtaagaca gataaaagaa aaggtgaaaa atctccctga 
     4681 tcttcagtta ccacctaaag attcattcat cataatagag acggatggtt gtatgactgg 
     4741 ctggggagcc gtctgcaaat ggaaaatgtc aaagcatgat ccaagaagca ccgaaagaat 
     4801 ttgtgcctat gctagtggat cattcaatcc aataaaatca accatcgatg cagagattca 
     4861 ggcggcaatc catggcctgg ataaattcaa aatttattat cttgataaaa aggagctcat 
     4921 aattcgctca gactgtgaag caattatcaa attttacaac aagacgaacg aaaataagcc 
     4981 gtctagagtt agatggttaa cattttcaga tttcttaaca ggtcttggaa tcacagttac 
     5041 attcgagcac atagatggaa agcataatgg cttagcagat gctctatcaa gaatgataaa 
     5101 tttcattgtg gagaaaaatg atgaatctcc atacaggttc acttcatcag tagaggacgc 
     5161 actaaaggtc tgcaatgatg atcacggaag aaatttgata tccgccgtca tcaatgacat 
     5221 catcacagta ctgaggagat gaatacttag ccatgaagta gcgtgcgaat attacctatg 
     5281 cctttattcg cagcgttagt ggcactgaaa ggcataaagt ttgttcgttc ttatcaaaaa 
     5341 cgaatcttat ctttgtaact tggttacccg gtatgccggt tcccaagctt tatttcctta 
     5401 tttaagcact tgtgtagtag cttagaaaac caacacaaca gtactgaatt cggattctct 
     5461 agaaatggta gatctgaggg taaatttcta gtttttctcc ttcattttct tggttaggac 
     5521 ccttttctct ttttattttt ttgagctttg atctttcttt aaactgatct attttttaat 
     5581 tgattggtta tggtgtaaat attacatagc tttaactgat aatctgatta ctttatttcg 
     5641 tgtgtctatg atgatgatga tagttacaga accgacgaac tagtctgtac ccgatcaaca 
     5701 ccgaaacccg tggcgtgttc gacctcaatg gcgtctggaa cttcaagctg gactacggga 
     5761 aaggactgga agagaagtgg tacgaaagca agctgaccga cactattagt atggccgtcc 
     5821 caagcagtta caatgacatt ggcgtgacca aggaaatccg caaccatatc ggatatgtct 
     5881 ggtacgaacg tgagttcacg gtgccggcct atctgaagga tcagcgtatc gtgctccgct 
     5941 tcggctctgc aactcacaaa gcaattgtct atgtcaatgg tgagctggtc gtggagcaca 
     6001 agggcggatt cctgccattc gaagcggaaa tcaacaactc gctgcgtgat ggcatgaatc 
     6061 gcgtcaccgt cgccgtggac aacatcctcg acgatagcac cctcccggtg gggctgtaca 
     6121 gcgagcgcca cgaagagggc ctcggaaaag tcattcgtaa caagccgaac ttcgacttct 
     6181 tcaactatgc aggcctgcac cgtccggtga aaatctacac gaccccgttt acgtacgtcg 
     6241 aggacatctc ggttgtgacc gacttcaatg gcccaaccgg gactgtgacc tatacggtgg 
     6301 actttcaagg caaagccgaa accgtgaaag tgtcggtcgt ggatgaggaa ggcaaagtgg 
     6361 tcgcaagcac cgagggcctg agcggtaacg tggagattcc gaatgtcatc ctctgggaac 
     6421 cactgaacac gtatctctac cagatcaaag tggaactggt gaacgacgga ctgaccatcg 
     6481 atgtctatga agagccgttc ggcgtgcgga ccgtggaagt caacgacggc aagttcctca 
     6541 tcaacaacaa accgttctac ttcaagggct ttggcaaaca tgaggacact cctatcaacg 
     6601 gccgtggctt taacgaagcg agcaatgtga tggatttcaa tatcctcaaa tggatcggcg 
     6661 ccaacagctt ccggaccgca cactatccgt actctgaaga gttgatgcgt cttgcggatc 
     6721 gcgagggtct ggtcgtgatc gacgagactc cggcagttgg cgtgcacctc aacttcatgg 
     6781 ccaccacggg actcggcgaa ggcagcgagc gcgtcagtac ctgggagaag attcggacgt 
     6841 ttgagcacca tcaagacgtt ctccgtgaac tggtgtctcg tgacaagaac catccaagcg 
     6901 tcgtgatgtg gagcatcgcc aacgaggcgg cgactgagga agagggcgcg tacgagtact 
     6961 tcaagccgtt ggtggagctg accaaggaac tcgacccaca gaagcgtccg gtcacgatcg 
     7021 tgctgtttgt gatggctacc ccggagacgg acaaagtcgc cgaactgatt gacgtcatcg 
     7081 cgctcaatcg ctataacgga tggtacttcg atggcggtga tctcgaagcg gccaaagtcc 
     7141 atctccgcca ggaatttcac gcgtggaaca agcgttgccc aggaaagccg atcatgatca 
     7201 ctgagtacgg cgcagacacc gttgcgggct ttcacgacat tgatccagtg atgttcaccg 
     7261 aggaatatca agtcgagtac taccaggcga accacgtcgt gttcgatgag tttgagaact 
     7321 tcgtgggtga gcaagcgtgg aacttcgcgg acttcgcgac ctctcagggc gtgatgcgcg 
     7381 tccaaggaaa caagaagggc gtgttcactc gtgaccgcaa gccgaagctc gccgcgcacg 
     7441 tctttcgcga gcgctggacc aacattccag atttcggcta caagaacgct agccatcacc 
     7501 atcaccatca cgtgtgagct tgtcaagcag atcgttcaaa catttggcaa taaagtttct 
     7561 taagattgaa tcctgttgcc ggtcttgcga tgattatcat ataatttctg ttgaattacg 
     7621 ttaagcatgt aataattaac atgtaatgca tgacgttatt tatgagatgg gtttttatga 
     7681 ttagagtccc gcaattatac atttaatacg cgatagaaaa caaaatatag cgcgcaaact 
     7741 aggataaatt atcgcgcgcg gtgtcatcta tgttactaga tcgacgcttt acgaggatgc 
     7801 acatgtgacc gagggaatcg ggaattaaac tatcagtgtt tgacaggata tattggcggg 
     7861 taaacctaag agaaaagagc gtttattaga ataacggata tttaaaaggg cgtgaaaagg 
     7921 tttatccgtt cgtccatttg tatgtgcatg ccaaccacag ggttcccctc gggatcaaag 
     7981 tactttgatc caacccctcc gctgctatag tgcagtcggc ttctgacgtt cagtgcagcc 
     8041 gtgttctgaa aacgacatgt cgcacaagtc ctaagttacg cgacaggctg ccgccctgcc 
     8101 cttttcctgg cgttttcttg tcgcgtgttt tagtcgcata aagtagaata cttgcgacta 
     8161 gaaccggaga cattacgcca tgaacaagag cgccgccgct ggcctgctgg gctatgcccg 
     8221 cgtcagcacc gacgaccagg acttgaccaa ccaacgggcc gaactgcacg cggccggctg 
     8281 caccaagctg ttttccgaga agatcaccgg caccaggcgc gaccgcccgg agctggccag 
     8341 gatgcttgac cacctacgcc ctggcgacgt tgtgacagtg accaggctag accgcctggc 
     8401 ccgcagcacc cgcgacctac tggacattgc cgagcgcatc caggaggccg gcgcgggcct 
     8461 gcgtagcctg gcagagccgt gggccgacac caccacgccg gccggccgca tggtgttgac 
     8521 cgtgttcgcc ggcattgccg agttcgagcg ttccctaatc atcgaccgca cccggagcgg 
     8581 gcgcgaggcc gccaaggccc gaggcgtgaa gtttggcccc cgccctaccc tcaccccggc 
     8641 acagatcgcg cacgcccgcg agctgatcga ccaggaaggc cgcaccgtga aagaggcggc 
     8701 tgcactgctt ggcgtgcatc gctcgaccct gtaccgcgca cttgagcgca gcgaggaagt 
     8761 gacgcccacc gaggccaggc ggcgcggtgc cttccgtgag gacgcattga ccgaggccga 
     8821 cgccctggcg gccgccgaga atgaacgcca agaggaacaa gcatgaaacc gcaccaggac 
     8881 ggccaggacg aaccgttttt cattaccgaa gagatcgagg cggagatgat cgcggccggg 
     8941 tacgtgttcg agccgcccgc gcacgtctca accgtgcggc tgcatgaaat cctggccggt 
     9001 ttgtctgatg ccaagctggc ggcctggccg gccagcttgg ccgctgaaga aaccgagcgc 
     9061 cgccgtctaa aaaggtgatg tgtatttgag taaaacagct tgcgtcatgc ggtcgctgcg 
     9121 tatatgatgc gatgagtaaa taaacaaata cgcaagggga acgcatgaag gttatcgctg 
     9181 tacttaacca gaaaggcggg tcaggcaaga cgaccatcgc aacccatcta gcccgcgccc 
     9241 tgcaactcgc cggggccgat gttctgttag tcgattccga tccccagggc agtgcccgcg 
     9301 attgggcggc cgtgcgggaa gatcaaccgc taaccgttgt cggcatcgac cgcccgacga 
     9361 ttgaccgcga cgtgaaggcc atcggccggc gcgacttcgt agtgatcgac ggagcgcccc 
     9421 aggcggcgga cttggctgtg tccgcgatca aggcagccga cttcgtgctg attccggtgc 
     9481 agccaagccc ttacgacata tgggccaccg ccgacctggt ggagctggtt aagcagcgca 
     9541 ttgaggtcac ggatggaagg ctacaagcgg cctttgtcgt gtcgcgggcg atcaaaggca 
     9601 cgcgcatcgg cggtgaggtt gccgaggcgc tggccgggta cgagctgccc attcttgagt 
     9661 cccgtatcac gcagcgcgtg agctacccag gcactgccgc cgccggcaca accgttcttg 
     9721 aatcagaacc cgagggcgac gctgcccgcg aggtccaggc gctggccgct gaaattaaat 
     9781 caaaactcat ttgagttaat gaggtaaaga gaaaatgagc aaaagcacaa acacgctaag 
     9841 tgccggccgt ccgagcgcac gcagcagcaa ggctgcaacg ttggccagcc tggcagacac 
     9901 gccagccatg aagcgggtca actttcagtt gccggcggag gatcacacca agctgaagat 
     9961 gtacgcggta cgccaaggca agaccattac cgagctgcta tctgaataca tcgcgcagct 
    10021 accagagtaa atgagcaaat gaataaatga gtagatgaat tttagcggct aaaggaggcg 
    10081 gcatggaaaa tcaagaacaa ccaggcaccg acgccgtgga atgccccatg tgtggaggaa 
    10141 cgggcggttg gccaggcgta agcggctggg ttgtctgccg gccctgcaat ggcactggaa 
    10201 cccccaagcc cgaggaatcg gcgtgacggt cgcaaaccat ccggcccggt acaaatcggc 
    10261 gcggcgctgg gtgatgacct ggtggagaag ttgaaggccg cgcaggccgc ccagcggcaa 
    10321 cgcatcgagg cagaagcacg ccccggtgaa tcgtggcaag cggccgctga tcgaatccgc 
    10381 aaagaatccc ggcaaccgcc ggcagccggt gcgccgtcga ttaggaagcc gcccaagggc 
    10441 gacgagcaac cagatttttt cgttccgatg ctctatgacg tgggcacccg cgatagtcgc 
    10501 agcatcatgg acgtggccgt tttccgtctg tcgaagcgtg accgacgagc tggcgaggtg 
    10561 atccgctacg agcttccaga cgggcacgta gaggtttccg cagggccggc cggcatggcc 
    10621 agtgtgtggg attacgacct ggtactgatg gcggtttccc atctaaccga atccatgaac 
    10681 cgataccggg aagggaaggg agacaagccc ggccgcgtgt tccgtccaca cgttgcggac 
    10741 gtactcaagt tctgccggcg agccgatggc ggaaagcaga aagacgacct ggtagaaacc 
    10801 tgcattcggt taaacaccac gcacgttgcc atgcagcgta cgaagaaggc caagaacggc 
    10861 cgcctggtga cggtatccga gggtgaagcc ttgattagcc gctacaagat cgtaaagagc 
    10921 gaaaccgggc ggccggagta catcgagatc gagctagctg attggatgta ccgcgagatc 
    10981 acagaaggca agaacccgga cgtgctgacg gttcaccccg attacttttt gatcgatccc 
    11041 ggcatcggcc gttttctcta ccgcctggca cgccgcgccg caggcaaggc agaagccaga 
    11101 tggttgttca agacgatcta cgaacgcagt ggcagcgccg gagagttcaa gaagttctgt 
    11161 ttcaccgtgc gcaagctgat cgggtcaaat gacctgccgg agtacgattt gaaggaggag 
    11221 gcggggcagg ctggcccgat cctagtcatg cgctaccgca acctgatcga gggcgaagca 
    11281 tccgccggtt cctaatgtac ggagcagatg ctagggcaaa ttgccctagc aggggaaaaa 
    11341 ggtcgaaaag gtctctttcc tgtggatagc acgtacattg ggaacccaaa gccgtacatt 
    11401 gggaaccgga acccgtacat tgggaaccca aagccgtaca ttgggaaccg gtcacacatg 
    11461 taagtgactg atataaaaga gaaaaaaggc gatttttccg cctaaaactc tttaaaactt 
    11521 attaaaactc ttaaaacccg cctggcctgt gcataactgt ctggccagcg cacagccgaa 
    11581 gagctgcaaa aagcgcctac ccttcggtcg ctgcgctccc tacgccccgc cgcttcgcgt 
    11641 cggcctatcg cggccgctgg ccgctcaaaa atggctggcc tacggccagg caatctacca 
    11701 gggcgcggac aagccgcgcc gtcgccactc gaccgccggc gcccacatca aggcaccctg 
    11761 cctcgcgcgt ttcggtgatg acggtgaaaa cctctgacac atgcagctcc cggagacggt 
    11821 cacagcttgt ctgtaagcgg atgccgggag cagacaagcc cgtcagggcg cgtcagcggg 
    11881 tgttggcggg tgtcggggcg cagccatgac ccagtcacgt agcgatagcg gagtgtatac 
    11941 tggcttaact atgcggcatc agagcagatt gtactgagag tgcaccatat gcggtgtgaa 
    12001 ataccgcaca gatgcgtaag gagaaaatac cgcatcaggc gctcttccgc ttcctcgctc 
    12061 actgactcgc tgcgctcggt cgttcggctg cggcgagcgg tatcagctca ctcaaaggcg 
    12121 gtaatacggt tatccacaga atcaggggat aacgcaggaa agaacatgtg agcaaaaggc 
    12181 cagcaaaagg ccaggaaccg taaaaaggcc gcgttgctgg cgtttttcca taggctccgc 
    12241 ccccctgacg agcatcacaa aaatcgacgc tcaagtcaga ggtggcgaaa cccgacagga 
    12301 ctataaagat accaggcgtt tccccctgga agctccctcg tgcgctctcc tgttccgacc 
    12361 ctgccgctta ccggatacct gtccgccttt ctcccttcgg gaagcgtggc gctttctcat 
    12421 agctcacgct gtaggtatct cagttcggtg taggtcgttc gctccaagct gggctgtgtg 
    12481 cacgaacccc ccgttcagcc cgaccgctgc gccttatccg gtaactatcg tcttgagtcc 
    12541 aacccggtaa gacacgactt atcgccactg gcagcagcca ctggtaacag gattagcaga 
    12601 gcgaggtatg taggcggtgc tacagagttc ttgaagtggt ggcctaacta cggctacact 
    12661 agaaggacag tatttggtat ctgcgctctg ctgaagccag ttaccttcgg aaaaagagtt 
    12721 ggtagctctt gatccggcaa acaaaccacc gctggtagcg gtggtttttt tgtttgcaag 
    12781 cagcagatta cgcgcagaaa aaaaggatct caagaagatc ctttgatctt ttctacgggg 
    12841 tctgacgctc agtggaacga aaactcacgt taagggattt tggtcatgca ttctaggtac 
    12901 taaaacaatt catccagtaa aatataatat tttattttct cccaatcagg cttgatcccc 
    12961 agtaagtcaa aaaatagctc gacatactgt tcttccccga tatcctccct gatcgaccgg 
    13021 acgcagaagg caatgtcata ccacttgtcc gccctgccgc ttctcccaag atcaataaag 
    13081 ccacttactt tgccatcttt cacaaagatg ttgctgtctc ccaggtcgcc gtgggaaaag 
    13141 acaagttcct cttcgggctt ttccgtcttt aaaaaatcat acagctcgcg cggatcttta 
    13201 aatggagtat cttcttccca gttttcgcaa tccacatcgg ccagatcgtt attcagtaag 
    13261 taatccaatt cggctaagcg gctgtctaag ctattcgtat agggacaatc cgatatgtcg 
    13321 atggagtgaa agagcctgat gcactccgca tacagctcga taatcttttc agggctttgt 
    13381 tcatcttcat actcttccga gcaaaggacg ccatcggcct cactcatgag cagattgctc 
    13441 cagccatcat gccgttcaaa gtgcaggacc tttggaacag gcagctttcc ttccagccat 
    13501 agcatcatgt ccttttcccg ttccacatca taggtggtcc ctttataccg gctgtccgtc 
    13561 atttttaaat ataggttttc attttctccc accagcttat ataccttagc ctgggcctca 
    13621 tgggccttcc tttcactgcc cgctttccag tcgggaaacc tgtcgtgcca ggcccacatc 
    13681 aaggcaccct gcctcgcgcg tttcggtgat gacggtgaaa acctctgaca catgcagctc 
    13741 ccggagacgg tcacagcttg tctgtaagcg gatgccggga gcagacaagc ccgtcagggc 
    13801 gcgtcagcgg gtgttggcgg gtgtcggggc gcagccatga cccagtcacg tagcgatagc 
    13861 ggagtgtata ctggcttaac tatgcggcat cagagcagat tgtactgaga gtgcaccata 
    13921 tgcggtgtga aataccgcac agatgcgtaa ggagaaaata ccgcatcagg cgctcttccg 
    13981 cttcctcgct cactgactcg ctgcgctcgg tcgttcggct gcggcgagcg gtatcagctc 
    14041 actcaaaggc ggtaatacgg ttatccacag aatcagggga taacgcagga aagaacatgt 
    14101 gagcaaaagg ccagcaaaag gccaggaacc gtaaaaaggc cgcgttgctg gcgtttttcc 
    14161 ataggctccg cccccctgac gagcatcaca aaaatcgacg ctcaagtcag aggtggcgaa 
    14221 acccgacagg actataaaga taccaggcgt ttccccctgg aagctccctc gtgcgctctc 
    14281 ctgttccgac cctgccgctt accggatacc tgtccgcctt tctcccttcg ggaagcgtgg 
    14341 cgctttctca tagctcacgc tgtaggtatc tcagttcggt gtaggtcgtt cgctccaagc 
    14401 tgggctgtgt gcacgaaccc cccgttcagc ccgaccgctg cgccttatcc ggtaactatc 
    14461 gtcttgagtc caacccggta agacacgact tatcgccact ggcagcagcc actggtaaca 
    14521 ggattagcag agcgaggtat gtaggcggtg ctacagagtt cttgaagtgg tggcctaact 
    14581 acggctacac tagaaggaca gtatttggta tctgcgctct gctgaagcca gttaccttcg 
    14641 gaaaaagagt tggtagctct tgatccggca aacaaaccac cgctggtagc ggtggttttt 
    14701 ttgtttgcaa gcagcagatt acgcgcagaa aaaaaggatc tcaagaagat cctttgatct 
    14761 tttctacggg gtctgacgct cagtggaacg aaaactcacg ttaagggatt ttggtcatgc 
    14821 attctaggta ctaaaacaat tcatccagta aaatataata ttttattttc tcccaatcag 
    14881 gcttgatccc cagtaagtca aaaaatagct cgacatactg ttcttccccg atatcctccc 
    14941 tgatcgaccg gacgcagaag gcaatgtcat accacttgtc cgccctgccg cttctcccaa 
    15001 gatcaataaa gccacttact ttgccatctt tcacaaagat gttgctgtct cccaggtcgc 
    15061 cgtgggaaaa gacaagttcc tcttcgggct tttccgtctt taaaaaatca tacagctcgc 
    15121 gcggatcttt aaatggagta tcttcttccc agttttcgca atccacatcg gccagatcgt 
    15181 tattcagtaa gtaatccaat tcggctaagc ggctgtctaa gctattcgta tagggacaat 
    15241 ccgatatgtc gatggagtga aagagcctga tgcactccgc atacagctcg ataatctttt 
    15301 cagggctttg ttcatcttca tactcttccg agcaaaggac gccatcggcc tcactcatga 
    15361 gcagattgct ccagccatca tgccgttcaa agtgcaggac ctttggaaca ggcagctttc 
    15421 cttccagcca tagcatcatg tccttttccc gttccacatc ataggtggtc cctttatacc 
    15481 ggctgtccgt catttttaaa tataggtttt cattttctcc caccagctta tataccttag 
    15541 caggagacat tccttccgta tcttttacgc agcggtattt ttcgatcagt tttttcaatt 
    15601 ccggtgatat tctcatttta gccatttatt atttccttcc tcttttctac agtatttaaa 
    15661 gataccccaa gaagctaatt ataacaagac gaactccaat tcactgttcc ttgcattcta 
    15721 aaaccttaaa taccagaaaa cagctttttc aaagttgttt tcaaagttgg cgtataacat 
    15781 agtatcgacg gagccgattt tgaaaccgcg gtgatcacag gcagcaacgc tctgtcatcg 
    15841 ttacaatcaa catgctaccc tccgcgagat catccgtgtt tcaaacccgg cagcttagtt 
    15901 gccgttcttc cgaatagcat cggtaacatg agcaaagtct gccgccttac aacggctctc 
    15961 ccgctgacgc cgtcccggac tgatgggctg cctgtatcga gtggtgattt tgtgccgagc 
    16021 tgccggtcgg ggagctgttg gctggctggt ggcaggatat attgtggtgt aaacaaattg 
    16081 acgcttagac aacttaataa cacattgcgg acgtttttaa tgtactgaat taacgccgaa 
    16141 ttaattcggg ggatctggat tttagtactg gattttggtt ttaggaatta gaaattttat 
    16201 tgatagaagt attttacaaa tacaaataca tactaagggt ttcttatatg ctcaacacat 
    16261 gagcgaaacc ctataggaac cctaattccc ttatctggga actactcaca cattattatg 
    16321 gagaaactcg agcttgtcga tcgacagatc ccggtcggca tctactctat ttctttgccc 
    16381 tcggacgagt gctggggcgt cggtttccac tatcggcgag tacttctaca cagccatcgg 
    16441 tccagacggc cgcgcttctg cgggcgattt gtgtacgccc gacagtcccg gctccggatc 
    16501 ggacgattgc gtcgcatcga ccctgcgccc aagctgcatc atcgaaattg ccgtcaacca 
    16561 agctctgata gagttggtca agaccaatgc ggagcatata cgcccggagt cgtggcgatc 
    16621 ctgcaagctc cggatgcctc cgctcgaagt agcgcgtctg ctgctccata caagccaacc 
    16681 acggcctcca gaagaagatg ttggcgacct cgtattggga atccccgaac atcgcctcgc 
    16741 tccagtcaat gaccgctgtt atgcggccat tgtccgtcag gacattgttg gagccgaaat 
    16801 ccgcgtgcac gaggtgccgg acttcggggc agtcctcggc ccaaagcatc agctcatcga 
    16861 gagcctgcgc gacggacgca ctgacggtgt cgtccatcac agtttgccag tgatacacat 
    16921 ggggatcagc aatcgcgcat atgaaatcac gccatgtagt gtattgaccg attccttgcg 
    16981 gtccgaatgg gccgaacccg ctcgtctggc taagatcggc cgcagcgatc gcatccatag 
    17041 cctccgcgac cggttgtaga acagcgggca gttcggtttc aggcaggtct tgcaacgtga 
    17101 caccctgtgc acggcgggag atgcaatagg tcaggctctc gctaaactcc ccaatgtcaa 
    17161 gcacttccgg aatcgggagc gcggccgatg caaagtgccg ataaacataa cgatctttgt 
    17221 agaaaccatc ggcgcagcta tttacccgca ggacatatcc acgccctcct acatcgaagc 
    17281 tgaaagcacg agattcttcg ccctccgaga gctgcatcag gtcggagacg ctgtcgaact 
    17341 tttcgatcag aaacttctcg acagacgtcg cggtgagttc aggctttttc atatccggtg 
    17401 cagattattt ggattgagag tgaatatgag actctaattg gataccgagg ggaatttatg 
    17461 gaacgtcagt ggagcatttt tgacaagaaa tatttgctag ctgatagtga ccttaggcga 
    17521 cttttgaacg cgcaataatg gtttctgacg tatgtgctta gctcattaaa ctccagaaac 
    17581 ccgcggctga gtggctcctt caacgttgcg gttctgtcag ttccaaacgt aaaacggctt 
    17641 gtcccgcgtc atcggcgggg gtcataacgt gactccctta attctccgct catgatcaga 
    17701 ttgtcgtttc ccgccttcag tttaaactat cagtgtccaa catgttggca agctgctcta 
    17761 gccaatacgc aaaccgcctc tccccgcgcg ttggccgatt cattaatgca gctggcacga 
    17821 caggtttccc gactggaaag cgggcagtga gcgcaacgca attaatgtga gttagctcac 
    17881 tcattaggca ccccaggctt tacactttat gcttccggct cgtatgttgt gtggaattgt 
    17941 gagcggataa caatttcaca caggaaacag ctatgaccat gattacgaat tc 
//
