# Supplementary material for: A promoter toolbox for tissue-specific expression supporting translational research in cassava (Manihot esculenta)
Source: Front Plant Sci. 2022 Dec 20;13:1042379. doi: 10.3389/fpls.2022.1042379 (PMC9807883; doi:10.3389/fpls.2022.1042379)
Supplement: Supplementary file 1 [file DataSheet_1.zip › GG L2 pDjDIO3-GUS+.gb]

LOCUS       GG\L2_pDjDio3-GU       14478 bp    DNA     circular UNA 18-NOV-2021
DEFINITION  L2: 56f,end1.
ACCESSION   urn.local...1584014491174.116
VERSION     urn.local...1584014491174.116
SOURCE      
  ORGANISM  
COMMENT     This file is created by Vector NTI
            http://www.invitrogen.com/
COMMENT     ORIGDB|GenBank
COMMENT     VNTDATE|-14046821|
COMMENT     VNTDBDATE|-14137653|
COMMENT     LSOWNER|
COMMENT     VNTNAME|GG L2_pDjDio3-GUS+|
COMMENT     VNTAUTHORNAME|Demo User|
FEATURES             Location/Qualifiers
     3'UTR           5951..6213
                     /vntifkey="50"
                     /label=nos
     misc_feature    1..25
                     /vntifkey="21"
                     /label=LB
                     /note="Geneious type: left boader"
     promoter        1964..3892
                     /vntifkey="29"
                     /label=pDiscorin3\incl.\5UTR\(1929\bp)
                     /note="Geneious type: promoter+5U"
     misc_feature    complement(6270..6294)
                     /vntifkey="21"
                     /label=RB
                     /note="Geneious type: right boader"
     terminator      103..317
                     /vntifkey="43"
                     /label=CaMV35S\terminator
     CDS             complement(318..1343)
                     /vntifkey="4"
                     /label=hptII\CDS
     promoter        complement(1344..1648)
                     /vntifkey="29"
                     /label=nos\promoter
     exon            3894..3908
                     /vntifkey="61"
                     /label=Exon1\GUS+
     intron          3909..4098
                     /vntifkey="15"
                     /label=Intron\GUS+
     exon            4099..5946
                     /vntifkey="61"
                     /label=Exon2\GUS+
     CDS             complement(11332..12183)
                     /vntifkey="4"
                     /label=KanR\[APH(3')]
     rep_origin      10654..11242
                     /vntifkey="33"
                     /label=pBR322\ori
     rep_origin      9793..9987
                     /vntifkey="33"
                     /label=pVS1\oriV
     rep_origin      8618..9721
                     /vntifkey="33"
                     /label=pVS1\RepA
     CDS             7594..8220
                     /vntifkey="4"
                     /label=pVS1\StaA
BASE COUNT     3642 a      3792 c      3658 g      3386 t 
ORIGIN
        1 tggcaggata tattgtggtg taaacaaatt gacgcttaga caacttaata acacattgcg 
       61 gacgttttta atgtactgaa ttaacgccga attaattcgg gggatctgga ttttagtact 
      121 ggattttggt tttaggaatt agaaatttta ttgatagaag tattttacaa atacaaatac 
      181 atactaaggg tttcttatat gctcaacaca tgagcgaaac cctataggaa ccctaattcc 
      241 cttatctggg aactactcac acattattat ggagaaactc gagcttgtcg atcgacagat 
      301 cccggtcggc atctactcta tttctttgcc ctcggacgag tgctggggcg tcggtttcca 
      361 ctatcggcga gtacttctac acagccatcg gtccagacgg ccgcgcttct gcgggcgatt 
      421 tgtgtacgcc cgacagtccc ggctccggat cggacgattg cgtcgcatcg accctgcgcc 
      481 caagctgcat catcgaaatt gccgtcaacc aagctctgat agagttggtc aagaccaatg 
      541 cggagcatat acgcccggag tcgtggcgat cctgcaagct ccggatgcct ccgctcgaag 
      601 tagcgcgtct gctgctccat acaagccaac cacggcctcc agaagaagat gttggcgacc 
      661 tcgtattggg aatccccgaa catcgcctcg ctccagtcaa tgaccgctgt tatgcggcca 
      721 ttgtccgtca ggacattgtt ggagccgaaa tccgcgtgca cgaggtgccg gacttcgggg 
      781 cagtcctcgg cccaaagcat cagctcatcg agagcctgcg cgacggacgc actgacggtg 
      841 tcgtccatca cagtttgcca gtgatacaca tggggatcag caatcgcgca tatgaaatca 
      901 cgccatgtag tgtattgacc gattccttgc ggtccgaatg ggccgaaccc gctcgtctgg 
      961 ctaagatcgg ccgcagcgat cgcatccata gcctccgcga ccggttgtag aacagcgggc 
     1021 agttcggttt caggcaggtc ttgcaacgtg acaccctgtg cacggcggga gatgcaatag 
     1081 gtcaggctct cgctaaactc cccaatgtca agcacttccg gaatcgggag cgcggccgat 
     1141 gcaaagtgcc gataaacata acgatctttg tagaaaccat cggcgcagct atttacccgc 
     1201 aggacatatc cacgccctcc tacatcgaag ctgaaagcac gagattcttc gccctccgag 
     1261 agctgcatca ggtcggagac gctgtcgaac ttttcgatca gaaacttctc gacagacgtc 
     1321 gcggtgagtt caggcttttt catatccggt gcagattatt tggattgaga gtgaatatga 
     1381 gactctaatt ggataccgag gggaatttat ggaacgtcag tggagcattt ttgacaagaa 
     1441 atatttgcta gctgatagtg accttaggcg acttttgaac gcgcaataat ggtttctgac 
     1501 gtatgtgctt agctcattaa actccagaaa cccgcggctg agtggctcct tcaacgttgc 
     1561 ggttctgtca gttccaaacg taaaacggct tgtcccgcgt catcggcggg ggtcataacg 
     1621 tgactccctt aattctccgc tcatgatcag attgtcgttt cccgccttca gtttaaacta 
     1681 tcagtgtcca acatgttggc aagctgctct agccaatacg caaaccgcct ctccccgcgc 
     1741 gttggccgat tcattaatgc agctggcacg acaggtttcc cgactggaaa gcgggcagtg 
     1801 agcgcaacgc aattaatgtg agttagctca ctcattaggc accccaggct ttacacttta 
     1861 tgcttccggc tcgtatgttg tgtggaattg tgagcggata acaatttcac acaggaaaca 
     1921 gctatgacca tgattacgaa ttctgccgaa ttcggatccg gagggagaga cttcgagact 
     1981 ccttgatgat atcaaactcc tccacttcat gtaaaagttc cagcttcttg agtttaatgg 
     2041 agccaaagga atgtttagcc caatgtctta aggacccccg gagactagca agttttttcg 
     2101 caagcgtgaa cgccccacat cccaccggcg tcggggtacc ccaccagagc gcaacgagat 
     2161 cccgaaaccc ttccgcagtg agctaagcca actcgaatag gaagggccta ggacgagaga 
     2221 ggaaagttcg aagctcgagg caaatgggaa catgatcaga tcccaagcgg ggtagacttt 
     2281 tttggataag cctggggaaa aggtcaagcc actcactatt gacaaggaat ctatccaact 
     2341 taacccagat gggatttgct tggccattgg tccacgtaaa ctttctacct accgaaggtg 
     2401 gctcccccaa ccccaggtcc gacacaaaag tggtggcatt acggaggtcc tccaggtttg 
     2461 gggtaccgga acacttacaa ctggggtaga atatcgcatt aaaatcccca caaacaatcc 
     2521 acgggacttc aatgccagaa ccacaatccc tcagctgatc ccagaaggcg cacttctgat 
     2581 cacgagcatt aggtccatat acggtagtgc atcgccacaa gagattgtct agtaggtctt 
     2641 atttttacct ctttattatt ttaatttact ccttaaaaat acttaagtga aattaatatt 
     2701 cctaaaaata tagatattgc ataaattgct aaagttttag aaggatttat agcatatata 
     2761 ctcacgtaca cgtatatctg gaagattttt ttaaattttt ttatttactt ttttattttt 
     2821 ttattttttt aaaagagcta ccactttagc tggtttattt ttattgagta caaatcctgg 
     2881 acaacatggt tacaagaaaa caagcaacta aacattttac aaatacaaat tcaagctaag 
     2941 ttgtatggaa cgaatggtaa ggtcttgtac tgagagagat ttctgtagtg ttggaatgcg 
     3001 agctctgtct gttgtaggga ataataccct ctctaaccta ttggtgtgtg tgttttatct 
     3061 actgccttct gtacggctcc ccatgtatga tatatggcaa ccttgctttc agaaaataag 
     3121 acaaaatatt ctggtttaaa taccacaaaa caaacactac cgtagacatt tagaatttct 
     3181 ccgctctcaa aagttaaaag aaaaaaaaag tctattgatt ctcttctatc atatgtggct 
     3241 gagaggagaa aaacaaagcc ttctaaggct tcatgccttc ctaaaatctt tgtatcttat 
     3301 ttttttattt tgtggattgg gatactaata ttaatttgtt aaattatgat gacaattgcg 
     3361 gaaaaaaaac aatttttgaa gattttaaag agttatataa ttttataaat aaacctaaaa 
     3421 ttttcattca aaaacaggaa gtgatatata taaagaccaa tatattgata tacattttgc 
     3481 aattaagtta atacaaattc cttcctattt ctattgtaca agtgaataac aagctactca 
     3541 tttccccaaa cactgcacac aggaaaaaaa aattattact ctcttttgtt ttcttgttct 
     3601 caggcgaaaa aaaaaatgaa cgaaagaaaa tatataccgg gtcatatctc tctctctcat 
     3661 atatatatat cttatgaaaa gtacttcaag ggtgtctatg ctattacttg tcttatcaac 
     3721 ttctaaatca acacctacca cgtctcctag cacttgttat acatggtaga gcatctttaa 
     3781 ttacaaaacc acatccccac acaccattaa tgaaatctat aaattaaaga gggcacaact 
     3841 ctaaacccac tccaatctaa gcattcgcaa ggaattaaga aacataacaa tcaatggtag 
     3901 atctgagggt aaatttctag tttttctcct tcattttctt ggttaggacc cttttctctt 
     3961 tttatttttt tgagctttga tctttcttta aactgatcta ttttttaatt gattggttat 
     4021 ggtgtaaata ttacatagct ttaactgata atctgattac tttatttcgt gtgtctatga 
     4081 tgatgatgat agttacagaa ccgacgaact agtctgtacc cgatcaacac cgaaacccgt 
     4141 ggcgtgttcg acctcaatgg cgtctggaac ttcaagctgg actacgggaa aggactggaa 
     4201 gagaagtggt acgaaagcaa gctgaccgac actattagta tggccgtccc aagcagttac 
     4261 aatgacattg gcgtgaccaa ggaaatccgc aaccatatcg gatatgtctg gtacgaacgt 
     4321 gagttcacgg tgccggccta tctgaaggat cagcgtatcg tgctccgctt cggctctgca 
     4381 actcacaaag caattgtcta tgtcaatggt gagctggtcg tggagcacaa gggcggattc 
     4441 ctgccattcg aagcggaaat caacaactcg ctgcgtgatg gcatgaatcg cgtcaccgtc 
     4501 gccgtggaca acatcctcga cgatagcacc ctcccggtgg ggctgtacag cgagcgccac 
     4561 gaagagggcc tcggaaaagt cattcgtaac aagccgaact tcgacttctt caactatgca 
     4621 ggcctgcacc gtccggtgaa aatctacacg accccgttta cgtacgtcga ggacatctcg 
     4681 gttgtgaccg acttcaatgg cccaaccggg actgtgacct atacggtgga ctttcaaggc 
     4741 aaagccgaaa ccgtgaaagt gtcggtcgtg gatgaggaag gcaaagtggt cgcaagcacc 
     4801 gagggcctga gcggtaacgt ggagattccg aatgtcatcc tctgggaacc actgaacacg 
     4861 tatctctacc agatcaaagt ggaactggtg aacgacggac tgaccatcga tgtctatgaa 
     4921 gagccgttcg gcgtgcggac cgtggaagtc aacgacggca agttcctcat caacaacaaa 
     4981 ccgttctact tcaagggctt tggcaaacat gaggacactc ctatcaacgg ccgtggcttt 
     5041 aacgaagcga gcaatgtgat ggatttcaat atcctcaaat ggatcggcgc caacagcttc 
     5101 cggaccgcac actatccgta ctctgaagag ttgatgcgtc ttgcggatcg cgagggtctg 
     5161 gtcgtgatcg acgagactcc ggcagttggc gtgcacctca acttcatggc caccacggga 
     5221 ctcggcgaag gcagcgagcg cgtcagtacc tgggagaaga ttcggacgtt tgagcaccat 
     5281 caagacgttc tccgtgaact ggtgtctcgt gacaagaacc atccaagcgt cgtgatgtgg 
     5341 agcatcgcca acgaggcggc gactgaggaa gagggcgcgt acgagtactt caagccgttg 
     5401 gtggagctga ccaaggaact cgacccacag aagcgtccgg tcacgatcgt gctgtttgtg 
     5461 atggctaccc cggagacgga caaagtcgcc gaactgattg acgtcatcgc gctcaatcgc 
     5521 tataacggat ggtacttcga tggcggtgat ctcgaagcgg ccaaagtcca tctccgccag 
     5581 gaatttcacg cgtggaacaa gcgttgccca ggaaagccga tcatgatcac tgagtacggc 
     5641 gcagacaccg ttgcgggctt tcacgacatt gatccagtga tgttcaccga ggaatatcaa 
     5701 gtcgagtact accaggcgaa ccacgtcgtg ttcgatgagt ttgagaactt cgtgggtgag 
     5761 caagcgtgga acttcgcgga cttcgcgacc tctcagggcg tgatgcgcgt ccaaggaaac 
     5821 aagaagggcg tgttcactcg tgaccgcaag ccgaagctcg ccgcgcacgt ctttcgcgag 
     5881 cgctggacca acattccaga tttcggctac aagaacgcta gccatcacca tcaccatcac 
     5941 gtgtgagctt gtcaagcaga tcgttcaaac atttggcaat aaagtttctt aagattgaat 
     6001 cctgttgccg gtcttgcgat gattatcata taatttctgt tgaattacgt taagcatgta 
     6061 ataattaaca tgtaatgcat gacgttattt atgagatggg tttttatgat tagagtcccg 
     6121 caattataca tttaatacgc gatagaaaac aaaatatagc gcgcaaacta ggataaatta 
     6181 tcgcgcgcgg tgtcatctat gttactagat cgacgctgca agaggatgca catgtgaccg 
     6241 agggaatcgg gaattaaact atcagtgttt gacaggatat attggcgggt aaacctaaga 
     6301 gaaaagagcg tttattagaa taacggatat ttaaaagggc gtgaaaaggt ttatccgttc 
     6361 gtccatttgt atgtgcatgc caaccacagg gttcccctcg ggatcaaagt actttgatcc 
     6421 aacccctccg ctgctatagt gcagtcggct tctgacgttc agtgcagccg tgttctgaaa 
     6481 acgacatgtc gcacaagtcc taagttacgc gacaggctgc cgccctgccc ttttcctggc 
     6541 gttttcttgt cgcgtgtttt agtcgcataa agtagaatac ttgcgactag aaccggagac 
     6601 attacgccat gaacaagagc gccgccgctg gcctgctggg ctatgcccgc gtcagcaccg 
     6661 acgaccagga cttgaccaac caacgggccg aactgcacgc ggccggctgc accaagctgt 
     6721 tttccgagaa gatcaccggc accaggcgcg accgcccgga gctggccagg atgcttgacc 
     6781 acctacgccc tggcgacgtt gtgacagtga ccaggctaga ccgcctggcc cgcagcaccc 
     6841 gcgacctact ggacattgcc gagcgcatcc aggaggccgg cgcgggcctg cgtagcctgg 
     6901 cagagccgtg ggccgacacc accacgccgg ccggccgcat ggtgttgacc gtgttcgccg 
     6961 gcattgccga gttcgagcgt tccctaatca tcgaccgcac ccggagcggg cgcgaggccg 
     7021 ccaaggcccg aggcgtgaag tttggccccc gccctaccct caccccggca cagatcgcgc 
     7081 acgcccgcga gctgatcgac caggaaggcc gcaccgtgaa agaggcggct gcactgcttg 
     7141 gcgtgcatcg ctcgaccctg taccgcgcac ttgagcgcag cgaggaagtg acgcccaccg 
     7201 aggccaggcg gcgcggtgcc ttccgtgagg acgcattgac cgaggccgac gccctggcgg 
     7261 ccgccgagaa tgaacgccaa gaggaacaag catgaaaccg caccaggacg gccaggacga 
     7321 accgtttttc attaccgaag agatcgaggc ggagatgatc gcggccgggt acgtgttcga 
     7381 gccgcccgcg cacgtctcaa ccgtgcggct gcatgaaatc ctggccggtt tgtctgatgc 
     7441 caagctggcg gcctggccgg ccagcttggc cgctgaagaa accgagcgcc gccgtctaaa 
     7501 aaggtgatgt gtatttgagt aaaacagctt gcgtcatgcg gtcgctgcgt atatgatgcg 
     7561 atgagtaaat aaacaaatac gcaaggggaa cgcatgaagg ttatcgctgt acttaaccag 
     7621 aaaggcgggt caggcaagac gaccatcgca acccatctag cccgcgccct gcaactcgcc 
     7681 ggggccgatg ttctgttagt cgattccgat ccccagggca gtgcccgcga ttgggcggcc 
     7741 gtgcgggaag atcaaccgct aaccgttgtc ggcatcgacc gcccgacgat tgaccgcgac 
     7801 gtgaaggcca tcggccggcg cgacttcgta gtgatcgacg gagcgcccca ggcggcggac 
     7861 ttggctgtgt ccgcgatcaa ggcagccgac ttcgtgctga ttccggtgca gccaagccct 
     7921 tacgacatat gggccaccgc cgacctggtg gagctggtta agcagcgcat tgaggtcacg 
     7981 gatggaaggc tacaagcggc ctttgtcgtg tcgcgggcga tcaaaggcac gcgcatcggc 
     8041 ggtgaggttg ccgaggcgct ggccgggtac gagctgccca ttcttgagtc ccgtatcacg 
     8101 cagcgcgtga gctacccagg cactgccgcc gccggcacaa ccgttcttga atcagaaccc 
     8161 gagggcgacg ctgcccgcga ggtccaggcg ctggccgctg aaattaaatc aaaactcatt 
     8221 tgagttaatg aggtaaagag aaaatgagca aaagcacaaa cacgctaagt gccggccgtc 
     8281 cgagcgcacg cagcagcaag gctgcaacgt tggccagcct ggcagacacg ccagccatga 
     8341 agcgggtcaa ctttcagttg ccggcggagg atcacaccaa gctgaagatg tacgcggtac 
     8401 gccaaggcaa gaccattacc gagctgctat ctgaatacat cgcgcagcta ccagagtaaa 
     8461 tgagcaaatg aataaatgag tagatgaatt ttagcggcta aaggaggcgg catggaaaat 
     8521 caagaacaac caggcaccga cgccgtggaa tgccccatgt gtggaggaac gggcggttgg 
     8581 ccaggcgtaa gcggctgggt tgtctgccgg ccctgcaatg gcactggaac ccccaagccc 
     8641 gaggaatcgg cgtgacggtc gcaaaccatc cggcccggta caaatcggcg cggcgctggg 
     8701 tgatgacctg gtggagaagt tgaaggccgc gcaggccgcc cagcggcaac gcatcgaggc 
     8761 agaagcacgc cccggtgaat cgtggcaagc ggccgctgat cgaatccgca aagaatcccg 
     8821 gcaaccgccg gcagccggtg cgccgtcgat taggaagccg cccaagggcg acgagcaacc 
     8881 agattttttc gttccgatgc tctatgacgt gggcacccgc gatagtcgca gcatcatgga 
     8941 cgtggccgtt ttccgtctgt cgaagcgtga ccgacgagct ggcgaggtga tccgctacga 
     9001 gcttccagac gggcacgtag aggtttccgc agggccggcc ggcatggcca gtgtgtggga 
     9061 ttacgacctg gtactgatgg cggtttccca tctaaccgaa tccatgaacc gataccggga 
     9121 agggaaggga gacaagcccg gccgcgtgtt ccgtccacac gttgcggacg tactcaagtt 
     9181 ctgccggcga gccgatggcg gaaagcagaa agacgacctg gtagaaacct gcattcggtt 
     9241 aaacaccacg cacgttgcca tgcagcgtac gaagaaggcc aagaacggcc gcctggtgac 
     9301 ggtatccgag ggtgaagcct tgattagccg ctacaagatc gtaaagagcg aaaccgggcg 
     9361 gccggagtac atcgagatcg agctagctga ttggatgtac cgcgagatca cagaaggcaa 
     9421 gaacccggac gtgctgacgg ttcaccccga ttactttttg atcgatcccg gcatcggccg 
     9481 ttttctctac cgcctggcac gccgcgccgc aggcaaggca gaagccagat ggttgttcaa 
     9541 gacgatctac gaacgcagtg gcagcgccgg agagttcaag aagttctgtt tcaccgtgcg 
     9601 caagctgatc gggtcaaatg acctgccgga gtacgatttg aaggaggagg cggggcaggc 
     9661 tggcccgatc ctagtcatgc gctaccgcaa cctgatcgag ggcgaagcat ccgccggttc 
     9721 ctaatgtacg gagcagatgc tagggcaaat tgccctagca ggggaaaaag gtcgaaaagg 
     9781 tctctttcct gtggatagca cgtacattgg gaacccaaag ccgtacattg ggaaccggaa 
     9841 cccgtacatt gggaacccaa agccgtacat tgggaaccgg tcacacatgt aagtgactga 
     9901 tataaaagag aaaaaaggcg atttttccgc ctaaaactct ttaaaactta ttaaaactct 
     9961 taaaacccgc ctggcctgtg cataactgtc tggccagcgc acagccgaag agctgcaaaa 
    10021 agcgcctacc cttcggtcgc tgcgctccct acgccccgcc gcttcgcgtc ggcctatcgc 
    10081 ggccgctggc cgctcaaaaa tggctggcct acggccaggc aatctaccag ggcgcggaca 
    10141 agccgcgccg tcgccactcg accgccggcg cccacatcaa ggcaccctgc ctcgcgcgtt 
    10201 tcggtgatga cggtgaaaac ctctgacaca tgcagctccc ggagacggtc acagcttgtc 
    10261 tgtaagcgga tgccgggagc agacaagccc gtcagggcgc gtcagcgggt gttggcgggt 
    10321 gtcggggcgc agccatgacc cagtcacgta gcgatagcgg agtgtatact ggcttaacta 
    10381 tgcggcatca gagcagattg tactgagagt gcaccatatg cggtgtgaaa taccgcacag 
    10441 atgcgtaagg agaaaatacc gcatcaggcg ctcttccgct tcctcgctca ctgactcgct 
    10501 gcgctcggtc gttcggctgc ggcgagcggt atcagctcac tcaaaggcgg taatacggtt 
    10561 atccacagaa tcaggggata acgcaggaaa gaacatgtga gcaaaaggcc agcaaaaggc 
    10621 caggaaccgt aaaaaggccg cgttgctggc gtttttccat aggctccgcc cccctgacga 
    10681 gcatcacaaa aatcgacgct caagtcagag gtggcgaaac ccgacaggac tataaagata 
    10741 ccaggcgttt ccccctggaa gctccctcgt gcgctctcct gttccgaccc tgccgcttac 
    10801 cggatacctg tccgcctttc tcccttcggg aagcgtggcg ctttctcata gctcacgctg 
    10861 taggtatctc agttcggtgt aggtcgttcg ctccaagctg ggctgtgtgc acgaaccccc 
    10921 cgttcagccc gaccgctgcg ccttatccgg taactatcgt cttgagtcca acccggtaag 
    10981 acacgactta tcgccactgg cagcagccac tggtaacagg attagcagag cgaggtatgt 
    11041 aggcggtgct acagagttct tgaagtggtg gcctaactac ggctacacta gaaggacagt 
    11101 atttggtatc tgcgctctgc tgaagccagt taccttcgga aaaagagttg gtagctcttg 
    11161 atccggcaaa caaaccaccg ctggtagcgg tggttttttt gtttgcaagc agcagattac 
    11221 gcgcagaaaa aaaggatctc aagaagatcc tttgatcttt tctacggggt ctgacgctca 
    11281 gtggaacgaa aactcacgtt aagggatttt ggtcatgcat tctaggtact aaaacaattc 
    11341 atccagtaaa atataatatt ttattttctc ccaatcaggc ttgatcccca gtaagtcaaa 
    11401 aaatagctcg acatactgtt cttccccgat atcctccctg atcgaccgga cgcagaaggc 
    11461 aatgtcatac cacttgtccg ccctgccgct tctcccaaga tcaataaagc cacttacttt 
    11521 gccatctttc acaaagatgt tgctgtctcc caggtcgccg tgggaaaaga caagttcctc 
    11581 ttcgggcttt tccgtcttta aaaaatcata cagctcgcgc ggatctttaa atggagtatc 
    11641 ttcttcccag ttttcgcaat ccacatcggc cagatcgtta ttcagtaagt aatccaattc 
    11701 ggctaagcgg ctgtctaagc tattcgtata gggacaatcc gatatgtcga tggagtgaaa 
    11761 gagcctgatg cactccgcat acagctcgat aatcttttca gggctttgtt catcttcata 
    11821 ctcttccgag caaaggacgc catcggcctc actcatgagc agattgctcc agccatcatg 
    11881 ccgttcaaag tgcaggacct ttggaacagg cagctttcct tccagccata gcatcatgtc 
    11941 cttttcccgt tccacatcat aggtggtccc tttataccgg ctgtccgtca tttttaaata 
    12001 taggttttca ttttctccca ccagcttata taccttagcc tgggcctcat gggccttcct 
    12061 ttcactgccc gctttccagt cgggaaacct gtcgtgccag gcccacatca aggcaccctg 
    12121 cctcgcgcgt ttcggtgatg acggtgaaaa cctctgacac atgcagctcc cggagacggt 
    12181 cacagcttgt ctgtaagcgg atgccgggag cagacaagcc cgtcagggcg cgtcagcggg 
    12241 tgttggcggg tgtcggggcg cagccatgac ccagtcacgt agcgatagcg gagtgtatac 
    12301 tggcttaact atgcggcatc agagcagatt gtactgagag tgcaccatat gcggtgtgaa 
    12361 ataccgcaca gatgcgtaag gagaaaatac cgcatcaggc gctcttccgc ttcctcgctc 
    12421 actgactcgc tgcgctcggt cgttcggctg cggcgagcgg tatcagctca ctcaaaggcg 
    12481 gtaatacggt tatccacaga atcaggggat aacgcaggaa agaacatgtg agcaaaaggc 
    12541 cagcaaaagg ccaggaaccg taaaaaggcc gcgttgctgg cgtttttcca taggctccgc 
    12601 ccccctgacg agcatcacaa aaatcgacgc tcaagtcaga ggtggcgaaa cccgacagga 
    12661 ctataaagat accaggcgtt tccccctgga agctccctcg tgcgctctcc tgttccgacc 
    12721 ctgccgctta ccggatacct gtccgccttt ctcccttcgg gaagcgtggc gctttctcat 
    12781 agctcacgct gtaggtatct cagttcggtg taggtcgttc gctccaagct gggctgtgtg 
    12841 cacgaacccc ccgttcagcc cgaccgctgc gccttatccg gtaactatcg tcttgagtcc 
    12901 aacccggtaa gacacgactt atcgccactg gcagcagcca ctggtaacag gattagcaga 
    12961 gcgaggtatg taggcggtgc tacagagttc ttgaagtggt ggcctaacta cggctacact 
    13021 agaaggacag tatttggtat ctgcgctctg ctgaagccag ttaccttcgg aaaaagagtt 
    13081 ggtagctctt gatccggcaa acaaaccacc gctggtagcg gtggtttttt tgtttgcaag 
    13141 cagcagatta cgcgcagaaa aaaaggatct caagaagatc ctttgatctt ttctacgggg 
    13201 tctgacgctc agtggaacga aaactcacgt taagggattt tggtcatgca ttctaggtac 
    13261 taaaacaatt catccagtaa aatataatat tttattttct cccaatcagg cttgatcccc 
    13321 agtaagtcaa aaaatagctc gacatactgt tcttccccga tatcctccct gatcgaccgg 
    13381 acgcagaagg caatgtcata ccacttgtcc gccctgccgc ttctcccaag atcaataaag 
    13441 ccacttactt tgccatcttt cacaaagatg ttgctgtctc ccaggtcgcc gtgggaaaag 
    13501 acaagttcct cttcgggctt ttccgtcttt aaaaaatcat acagctcgcg cggatcttta 
    13561 aatggagtat cttcttccca gttttcgcaa tccacatcgg ccagatcgtt attcagtaag 
    13621 taatccaatt cggctaagcg gctgtctaag ctattcgtat agggacaatc cgatatgtcg 
    13681 atggagtgaa agagcctgat gcactccgca tacagctcga taatcttttc agggctttgt 
    13741 tcatcttcat actcttccga gcaaaggacg ccatcggcct cactcatgag cagattgctc 
    13801 cagccatcat gccgttcaaa gtgcaggacc tttggaacag gcagctttcc ttccagccat 
    13861 agcatcatgt ccttttcccg ttccacatca taggtggtcc ctttataccg gctgtccgtc 
    13921 atttttaaat ataggttttc attttctccc accagcttat ataccttagc aggagacatt 
    13981 ccttccgtat cttttacgca gcggtatttt tcgatcagtt ttttcaattc cggtgatatt 
    14041 ctcattttag ccatttatta tttccttcct cttttctaca gtatttaaag ataccccaag 
    14101 aagctaatta taacaagacg aactccaatt cactgttcct tgcattctaa aaccttaaat 
    14161 accagaaaac agctttttca aagttgtttt caaagttggc gtataacata gtatcgacgg 
    14221 agccgatttt gaaaccgcgg tgatcacagg cagcaacgct ctgtcatcgt tacaatcaac 
    14281 atgctaccct ccgcgagatc atccgtgttt caaacccggc agcttagttg ccgttcttcc 
    14341 gaatagcatc ggtaacatga gcaaagtctg ccgccttaca acggctctcc cgctgacgcc 
    14401 gtcccggact gatgggctgc ctgtatcgag tggtgatttt gtgccgagct gccggtcggg 
    14461 gagctgttgg ctggctgg 
//
