# Supplementary material for: A promoter toolbox for tissue-specific expression supporting translational research in cassava (Manihot esculenta)
Source: Front Plant Sci. 2022 Dec 20;13:1042379. doi: 10.3389/fpls.2022.1042379 (PMC9807883; doi:10.3389/fpls.2022.1042379)
Supplement: Supplementary file 1 [file DataSheet_1.zip › GG L2 pGOLS1-GUS+.gb]

LOCUS       GG\L2_pGOLS1-GUS       19648 bp    DNA     circular UNA 20-DEC-2021
DEFINITION  L2:78/1-78/2-end2-L2AccTHZ.
ACCESSION   urn.local...1584014491205.129
VERSION     urn.local...1584014491205.129
SOURCE      
  ORGANISM  
COMMENT     This file is created by Vector NTI
            http://www.invitrogen.com/
COMMENT     ORIGDB|GenBank
COMMENT     VNTDATE|-14183786|
COMMENT     VNTDBDATE|-14183791|
COMMENT     LSOWNER|
COMMENT     VNTNAME|GG L2_pGOLS1-GUS|
COMMENT     VNTAUTHORNAME|Demo User|
FEATURES             Location/Qualifiers
     3'UTR           5101..5363
                     /vntifkey="50"
                     /label=nos
     misc_feature    8411..9232
                     /vntifkey="21"
                     /label=ER-GFP
                     /note="Geneious type: CDS+Stopp"
     misc_feature    17706..17730
                     /vntifkey="21"
                     /label=LB
                     /note="Geneious type: left boader"
     misc_feature    complement(9497..9521)
                     /vntifkey="21"
                     /label=RB
                     /note="Geneious type: right boader"
     promoter        21..3020
                     /vntifkey="29"
                     /label=pGOLS1
     promoter        5388..8387
                     /vntifkey="29"
                     /label=pGOLS1
     misc_feature    16^17
                     /vntifkey="21"
                     /label=origin
                     /note="Geneious type: origin"
     misc_feature    5383^5384
                     /vntifkey="21"
                     /label=origin
                     /note="Geneious type: origin"
     misc_feature    10933^10934
                     /vntifkey="21"
                     /label=origin
                     /note="Geneious type: origin"
     CDS             complement(14559..15410)
                     /vntifkey="4"
                     /label=KanR\[APH(3')]
     rep_origin      13881..14469
                     /vntifkey="33"
                     /label=pBR322\ori
     rep_origin      13020..13214
                     /vntifkey="33"
                     /label=pVS1\oriV
     CDS             11845..12948
                     /vntifkey="4"
                     /label=pVS1\RepA
     CDS             10821..11447
                     /vntifkey="4"
                     /label=pVS1\StaA
     terminator      17808..18022
                     /vntifkey="43"
                     /label=CaMV35\terminator
     CDS             complement(18023..19048)
                     /vntifkey="4"
                     /label=hptII\CDS
     promoter        complement(19049..19353)
                     /vntifkey="29"
                     /label=nos\promoter
     exon            3044..3058
                     /vntifkey="61"
                     /label=Exon1\GUS+
     intron          3059..3248
                     /vntifkey="15"
                     /label=Intron\GUS+
     exon            3249..5096
                     /vntifkey="61"
                     /label=Exon2\GUS+
BASE COUNT     5421 a      4497 c      4461 g      5269 t 
ORIGIN
        1 tgccgaattc ggatccggag tttaatttct aatctaattt gtactagaaa agaaaaaaaa 
       61 agagtcggat taattctcta ccattgagtg gaggatactt ggatgcagtt caagttctca 
      121 tctctccaat ttgtcacgtg acagcggatg attaagcata tgagtaggct gcaaaagatt 
      181 atagacgtag aagatgatac ccaatacaaa ggcgtaactt ttcccggatg acttttatac 
      241 tctttacaaa attggaagtc ctattctatc tacatcttaa tttccagttg ttataatgaa 
      301 gaatagtctg aaaatgatat caattttttc tttctcaata ccattcaatt acgttaagat 
      361 tattaggagc tgccattatt attattatta ttgttgttgt tattattatt attatgcaac 
      421 caagtttgat ttgaaattgt ttgccaaatt ttactccaat ttgatgttgt ttaattactt 
      481 tagatggtat aataagaatg aagttgaatt taaagaaaag aaacaaagct tgaaagaatg 
      541 gaatacttag gtgtagaaga tgacaacgta tttataacgt cgtatagtgt aaataaaaat 
      601 gcacacattt ggatgccctt tatgcttctt agaggtcaga ctttcccaca aaggctaagg 
      661 tgattcaatc gtgtgggaca tcttgttctc ccatttgatt ctcgttttca ttagaccaaa 
      721 attaacaaaa aaatagtaat aattctattc tttttaaagt ttgtgatatt acggtttatc 
      781 ctttgttaaa aaagtttatc tttgaatgta agaatttgat agaatgttga atgaaaatta 
      841 agattttgaa aagttttgct gaatttcaaa taatataact ctctaacttt ggtttaggaa 
      901 aattaagtga tgacaattat ctctattaga attagtatta taagtgatat ttgagttatg 
      961 cacttgactt ggtcgtgttg gtaaattctt tggatacaga acaaaagaag ttgcatgcca 
     1021 agaaagattt ctaatagata tggtgagata tgtggccgtt ggctctattg gattggtggt 
     1081 atgttccaga gaagaggagt gcgtatggat acgacctagg tggataaatg attatatgag 
     1141 gagatggtaa ttttatgaaa tgtgttagag ctttgatgtt aatatatatt ttttaagtgt 
     1201 gttttgtgat cgatggtatt agatgagttc cttattaaac atgttttctt ggtttttctc 
     1261 gaggtggggt tctcaacact tggtaacatg catcatgtcc acgagatgtt cttcatctta 
     1321 tctcttgtaa tattatatat gatatctcac acaatacagg ttcgtctgaa aaatctttct 
     1381 ttatttgaaa ttttttaggt atttattctt gaggattttt ttattcttaa gtaaagtgtt 
     1441 catgatttga agttagaaat ataggagtta tttttaagag agagtctcac actcaaaggg 
     1501 agtctaaata tcttttttac taatttaggt tgtgtaataa ccttgtattt atcgataagt 
     1561 atcacgatgt aatcatttaa ctatctatta acgaaaatct tttttaggac acgttgcctc 
     1621 ctagatagat gcaagttgta ttgcaaaact tgtactctgt tttttagttt tttacatgtt 
     1681 ttactttaga actaaaccta agttatgtta tgtgtcaaat aaacttcttt aaaataatat 
     1741 taaaacttct caaaataata ggaaaaaaaa gaaaaatttc aaatttaata tatatatata 
     1801 tatattgtaa tattagcttt cattatcatt gaattaaaaa ttgcatatac aagaatcgaa 
     1861 taatgtggag aaagtagttt tcctttttca actttgtgta gaggctaagt ctctaaaata 
     1921 ttggcttcga ctttgtactt ttggatccgc caccacaatc agacaaactt ccatttgatc 
     1981 attaccttta tcgaatcaaa ttctttccct tccaatctgt cacaattttg aacataccat 
     2041 ccaccttctg attttttgat tctaaataaa ccttattagc agagattttt aaaattagta 
     2101 ttaaattata ccaaataccc taatgaactt tttcaatagt ttttctattt tatttttttt 
     2161 ttcttttgtg tgtatgagtt ttttcaccac cattagaaaa cacatttgaa atatacagaa 
     2221 ccaaattgtt taatttgaat tggttttcca taccattttt acaaaataca tagtataacc 
     2281 aaaagaacta tagttttaag tagtgtataa tagtttaatt ttaaagacaa agaactaaac 
     2341 aataatcatt atcaaaaaca ctaccttaaa acagaattga aatcaaatcc atttgtttag 
     2401 gaatatatat atatatatat atatatataa tatagtatca taatatataa aaaaaatgtc 
     2461 aaaatctgag attctttgat cctccctaaa ttgtccattt ttgtcttgcc tacaaacttg 
     2521 caaaaaagaa aaaaaaaaag gttcatagat agaaatgacc cataattgaa tcataaagca 
     2581 ataaggatat acaaaattat tatatccaag agggatgaga gataatctta aaggtgcaaa 
     2641 agaatcttct tattgatgga agaagagaat acaaactctt ccaacttttg atcaaaatgc 
     2701 ccataatgcc ctccatctca ccttaaagat aggatattcc aagtcatatt catcccacca 
     2761 ataccaatat ctaaaataat aagtaacaaa taattacaat tacaaatata aagtgcatag 
     2821 aaattaaact taggggtatc tataaactta aaacaatgtt ccccaaggct ctataaatag 
     2881 cctccttccc atcccttcac aactcaagct tgaaggacta aaacaagaac ttgtaagctt 
     2941 gcccttctta ttaagtcctt cttgcctccc ttccttcgga gagaaaaaac ttttgttgtt 
     3001 tcaaaagcac caaagtcaat tactgaattc ggattctcta gaaatggtag atctgagggt 
     3061 aaatttctag tttttctcct tcattttctt ggttaggacc cttttctctt tttatttttt 
     3121 tgagctttga tctttcttta aactgatcta ttttttaatt gattggttat ggtgtaaata 
     3181 ttacatagct ttaactgata atctgattac tttatttcgt gtgtctatga tgatgatgat 
     3241 agttacagaa ccgacgaact agtctgtacc cgatcaacac cgaaacccgt ggcgtgttcg 
     3301 acctcaatgg cgtctggaac ttcaagctgg actacgggaa aggactggaa gagaagtggt 
     3361 acgaaagcaa gctgaccgac actattagta tggccgtccc aagcagttac aatgacattg 
     3421 gcgtgaccaa ggaaatccgc aaccatatcg gatatgtctg gtacgaacgt gagttcacgg 
     3481 tgccggccta tctgaaggat cagcgtatcg tgctccgctt cggctctgca actcacaaag 
     3541 caattgtcta tgtcaatggt gagctggtcg tggagcacaa gggcggattc ctgccattcg 
     3601 aagcggaaat caacaactcg ctgcgtgatg gcatgaatcg cgtcaccgtc gccgtggaca 
     3661 acatcctcga cgatagcacc ctcccggtgg ggctgtacag cgagcgccac gaagagggcc 
     3721 tcggaaaagt cattcgtaac aagccgaact tcgacttctt caactatgca ggcctgcacc 
     3781 gtccggtgaa aatctacacg accccgttta cgtacgtcga ggacatctcg gttgtgaccg 
     3841 acttcaatgg cccaaccggg actgtgacct atacggtgga ctttcaaggc aaagccgaaa 
     3901 ccgtgaaagt gtcggtcgtg gatgaggaag gcaaagtggt cgcaagcacc gagggcctga 
     3961 gcggtaacgt ggagattccg aatgtcatcc tctgggaacc actgaacacg tatctctacc 
     4021 agatcaaagt ggaactggtg aacgacggac tgaccatcga tgtctatgaa gagccgttcg 
     4081 gcgtgcggac cgtggaagtc aacgacggca agttcctcat caacaacaaa ccgttctact 
     4141 tcaagggctt tggcaaacat gaggacactc ctatcaacgg ccgtggcttt aacgaagcga 
     4201 gcaatgtgat ggatttcaat atcctcaaat ggatcggcgc caacagcttc cggaccgcac 
     4261 actatccgta ctctgaagag ttgatgcgtc ttgcggatcg cgagggtctg gtcgtgatcg 
     4321 acgagactcc ggcagttggc gtgcacctca acttcatggc caccacggga ctcggcgaag 
     4381 gcagcgagcg cgtcagtacc tgggagaaga ttcggacgtt tgagcaccat caagacgttc 
     4441 tccgtgaact ggtgtctcgt gacaagaacc atccaagcgt cgtgatgtgg agcatcgcca 
     4501 acgaggcggc gactgaggaa gagggcgcgt acgagtactt caagccgttg gtggagctga 
     4561 ccaaggaact cgacccacag aagcgtccgg tcacgatcgt gctgtttgtg atggctaccc 
     4621 cggagacgga caaagtcgcc gaactgattg acgtcatcgc gctcaatcgc tataacggat 
     4681 ggtacttcga tggcggtgat ctcgaagcgg ccaaagtcca tctccgccag gaatttcacg 
     4741 cgtggaacaa gcgttgccca ggaaagccga tcatgatcac tgagtacggc gcagacaccg 
     4801 ttgcgggctt tcacgacatt gatccagtga tgttcaccga ggaatatcaa gtcgagtact 
     4861 accaggcgaa ccacgtcgtg ttcgatgagt ttgagaactt cgtgggtgag caagcgtgga 
     4921 acttcgcgga cttcgcgacc tctcagggcg tgatgcgcgt ccaaggaaac aagaagggcg 
     4981 tgttcactcg tgaccgcaag ccgaagctcg ccgcgcacgt ctttcgcgag cgctggacca 
     5041 acattccaga tttcggctac aagaacgcta gccatcacca tcaccatcac gtgtgagctt 
     5101 gtcaagcaga tcgttcaaac atttggcaat aaagtttctt aagattgaat cctgttgccg 
     5161 gtcttgcgat gattatcata taatttctgt tgaattacgt taagcatgta ataattaaca 
     5221 tgtaatgcat gacgttattt atgagatggg tttttatgat tagagtcccg caattataca 
     5281 tttaatacgc gatagaaaac aaaatatagc gcgcaaacta ggataaatta tcgcgcgcgg 
     5341 tgtcatctat gttactagat cgacgctgca agaattcaag cttggagttt aatttctaat 
     5401 ctaatttgta ctagaaaaga aaaaaaaaga gtcggattaa ttctctacca ttgagtggag 
     5461 gatacttgga tgcagttcaa gttctcatct ctccaatttg tcacgtgaca gcggatgatt 
     5521 aagcatatga gtaggctgca aaagattata gacgtagaag atgataccca atacaaaggc 
     5581 gtaacttttc ccggatgact tttatactct ttacaaaatt ggaagtccta ttctatctac 
     5641 atcttaattt ccagttgtta taatgaagaa tagtctgaaa atgatatcaa ttttttcttt 
     5701 ctcaatacca ttcaattacg ttaagattat taggagctgc cattattatt attattattg 
     5761 ttgttgttat tattattatt atgcaaccaa gtttgatttg aaattgtttg ccaaatttta 
     5821 ctccaatttg atgttgttta attactttag atggtataat aagaatgaag ttgaatttaa 
     5881 agaaaagaaa caaagcttga aagaatggaa tacttaggtg tagaagatga caacgtattt 
     5941 ataacgtcgt atagtgtaaa taaaaatgca cacatttgga tgccctttat gcttcttaga 
     6001 ggtcagactt tcccacaaag gctaaggtga ttcaatcgtg tgggacatct tgttctccca 
     6061 tttgattctc gttttcatta gaccaaaatt aacaaaaaaa tagtaataat tctattcttt 
     6121 ttaaagtttg tgatattacg gtttatcctt tgttaaaaaa gtttatcttt gaatgtaaga 
     6181 atttgataga atgttgaatg aaaattaaga ttttgaaaag ttttgctgaa tttcaaataa 
     6241 tataactctc taactttggt ttaggaaaat taagtgatga caattatctc tattagaatt 
     6301 agtattataa gtgatatttg agttatgcac ttgacttggt cgtgttggta aattctttgg 
     6361 atacagaaca aaagaagttg catgccaaga aagatttcta atagatatgg tgagatatgt 
     6421 ggccgttggc tctattggat tggtggtatg ttccagagaa gaggagtgcg tatggatacg 
     6481 acctaggtgg ataaatgatt atatgaggag atggtaattt tatgaaatgt gttagagctt 
     6541 tgatgttaat atatattttt taagtgtgtt ttgtgatcga tggtattaga tgagttcctt 
     6601 attaaacatg ttttcttggt ttttctcgag gtggggttct caacacttgg taacatgcat 
     6661 catgtccacg agatgttctt catcttatct cttgtaatat tatatatgat atctcacaca 
     6721 atacaggttc gtctgaaaaa tctttcttta tttgaaattt tttaggtatt tattcttgag 
     6781 gattttttta ttcttaagta aagtgttcat gatttgaagt tagaaatata ggagttattt 
     6841 ttaagagaga gtctcacact caaagggagt ctaaatatct tttttactaa tttaggttgt 
     6901 gtaataacct tgtatttatc gataagtatc acgatgtaat catttaacta tctattaacg 
     6961 aaaatctttt ttaggacacg ttgcctccta gatagatgca agttgtattg caaaacttgt 
     7021 actctgtttt ttagtttttt acatgtttta ctttagaact aaacctaagt tatgttatgt 
     7081 gtcaaataaa cttctttaaa ataatattaa aacttctcaa aataatagga aaaaaaagaa 
     7141 aaatttcaaa tttaatatat atatatatat attgtaatat tagctttcat tatcattgaa 
     7201 ttaaaaattg catatacaag aatcgaataa tgtggagaaa gtagttttcc tttttcaact 
     7261 ttgtgtagag gctaagtctc taaaatattg gcttcgactt tgtacttttg gatccgccac 
     7321 cacaatcaga caaacttcca tttgatcatt acctttatcg aatcaaattc tttcccttcc 
     7381 aatctgtcac aattttgaac ataccatcca ccttctgatt ttttgattct aaataaacct 
     7441 tattagcaga gatttttaaa attagtatta aattatacca aataccctaa tgaacttttt 
     7501 caatagtttt tctattttat tttttttttc ttttgtgtgt atgagttttt tcaccaccat 
     7561 tagaaaacac atttgaaata tacagaacca aattgtttaa tttgaattgg ttttccatac 
     7621 catttttaca aaatacatag tataaccaaa agaactatag ttttaagtag tgtataatag 
     7681 tttaatttta aagacaaaga actaaacaat aatcattatc aaaaacacta ccttaaaaca 
     7741 gaattgaaat caaatccatt tgtttaggaa tatatatata tatatatata tatataatat 
     7801 agtatcataa tatataaaaa aaatgtcaaa atctgagatt ctttgatcct ccctaaattg 
     7861 tccatttttg tcttgcctac aaacttgcaa aaaagaaaaa aaaaaaggtt catagataga 
     7921 aatgacccat aattgaatca taaagcaata aggatataca aaattattat atccaagagg 
     7981 gatgagagat aatcttaaag gtgcaaaaga atcttcttat tgatggaaga agagaataca 
     8041 aactcttcca acttttgatc aaaatgccca taatgccctc catctcacct taaagatagg 
     8101 atattccaag tcatattcat cccaccaata ccaatatcta aaataataag taacaaataa 
     8161 ttacaattac aaatataaag tgcatagaaa ttaaacttag gggtatctat aaacttaaaa 
     8221 caatgttccc caaggctcta taaatagcct ccttcccatc ccttcacaac tcaagcttga 
     8281 aggactaaaa caagaacttg taagcttgcc cttcttatta agtccttctt gcctcccttc 
     8341 cttcggagag aaaaaacttt tgttgtttca aaagcaccaa agtcaattac tgaattcgga 
     8401 ttctctagaa atgaaggtac aggagggttt gttcgtggtg gctgttttct accttgctta 
     8461 tacgcagcta gtcaaggggc aacctcgcaa ggagtgcgga tccatgggta aaggagaact 
     8521 tttcactgga gttgtcccaa ttcttgttga attagatggt gatgttaatg ggcacaaatt 
     8581 ttctgtcagt ggagagggtg aaggtgatgc aacatacgga aaacttaccc ttaaatttat 
     8641 ttgcactact ggaaaactac ctgttccctg gccaacactt gtcactactt tctcttatgg 
     8701 tgttcaatgc ttttcaagat acccagatca tatgaagcgg cacgacttct tcaagagcgc 
     8761 catgcctgag ggatacgtgc aggagaggac catcttcttc aaggacgacg ggaactacaa 
     8821 gacacgtgct gaagtcaagt ttgagggaga caccctcgtc aacaggatcg agcttaaggg 
     8881 aatcgatttc aaggaggacg gaaacatcct cggccacaag ttggaataca actacaactc 
     8941 ccacaacgta tacatcatgg ccgacaagca aaagaacggc atcaaagcca acttcaagac 
     9001 ccgccacaac atcgaagatg gcggcgtgca actcgctgat cattatcaac aaaatactcc 
     9061 aattggcgat ggccctgtcc ttttaccaga caaccattac ctgtccacac aatctgccct 
     9121 ttcgaaagat cccaacgaaa agagagatca catggtcctt cttgagtttg taacagctgc 
     9181 tgggattaca catggcatgg atgaactata cagatctcat gacgagctgt aagcttctct 
     9241 agctagagtc gatcgacaag ctcgagtttc tccataataa tgtgtgagta gttcccagat 
     9301 aagggaatta gggttcctat agggtttcgc tcatgtgttg agcatataag aaacccttag 
     9361 tatgtatttg tatttgtaaa atacttctat caataaaatt tctaattcct aaaaccaaaa 
     9421 tccagtacta aaatccagat cgctactaga ggatgcacat gtgaccgagg gaatcgggaa 
     9481 ttaaactatc agtgtttgac aggatatatt ggcgggtaaa cctaagagaa aagagcgttt 
     9541 attagaataa cggatattta aaagggcgtg aaaaggttta tccgttcgtc catttgtatg 
     9601 tgcatgccaa ccacagggtt cccctcggga tcaaagtact ttgatccaac ccctccgctg 
     9661 ctatagtgca gtcggcttct gacgttcagt gcagccgtgt tctgaaaacg acatgtcgca 
     9721 caagtcctaa gttacgcgac aggctgccgc cctgcccttt tcctggcgtt ttcttgtcgc 
     9781 gtgttttagt cgcataaagt agaatacttg cgactagaac cggagacatt acgccatgaa 
     9841 caagagcgcc gccgctggcc tgctgggcta tgcccgcgtc agcaccgacg accaggactt 
     9901 gaccaaccaa cgggccgaac tgcacgcggc cggctgcacc aagctgtttt ccgagaagat 
     9961 caccggcacc aggcgcgacc gcccggagct ggccaggatg cttgaccacc tacgccctgg 
    10021 cgacgttgtg acagtgacca ggctagaccg cctggcccgc agcacccgcg acctactgga 
    10081 cattgccgag cgcatccagg aggccggcgc gggcctgcgt agcctggcag agccgtgggc 
    10141 cgacaccacc acgccggccg gccgcatggt gttgaccgtg ttcgccggca ttgccgagtt 
    10201 cgagcgttcc ctaatcatcg accgcacccg gagcgggcgc gaggccgcca aggcccgagg 
    10261 cgtgaagttt ggcccccgcc ctaccctcac cccggcacag atcgcgcacg cccgcgagct 
    10321 gatcgaccag gaaggccgca ccgtgaaaga ggcggctgca ctgcttggcg tgcatcgctc 
    10381 gaccctgtac cgcgcacttg agcgcagcga ggaagtgacg cccaccgagg ccaggcggcg 
    10441 cggtgccttc cgtgaggacg cattgaccga ggccgacgcc ctggcggccg ccgagaatga 
    10501 acgccaagag gaacaagcat gaaaccgcac caggacggcc aggacgaacc gtttttcatt 
    10561 accgaagaga tcgaggcgga gatgatcgcg gccgggtacg tgttcgagcc gcccgcgcac 
    10621 gtctcaaccg tgcggctgca tgaaatcctg gccggtttgt ctgatgccaa gctggcggcc 
    10681 tggccggcca gcttggccgc tgaagaaacc gagcgccgcc gtctaaaaag gtgatgtgta 
    10741 tttgagtaaa acagcttgcg tcatgcggtc gctgcgtata tgatgcgatg agtaaataaa 
    10801 caaatacgca aggggaacgc atgaaggtta tcgctgtact taaccagaaa ggcgggtcag 
    10861 gcaagacgac catcgcaacc catctagccc gcgccctgca actcgccggg gccgatgttc 
    10921 tgttagtcga ttccgatccc cagggcagtg cccgcgattg ggcggccgtg cgggaagatc 
    10981 aaccgctaac cgttgtcggc atcgaccgcc cgacgattga ccgcgacgtg aaggccatcg 
    11041 gccggcgcga cttcgtagtg atcgacggag cgccccaggc ggcggacttg gctgtgtccg 
    11101 cgatcaaggc agccgacttc gtgctgattc cggtgcagcc aagcccttac gacatatggg 
    11161 ccaccgccga cctggtggag ctggttaagc agcgcattga ggtcacggat ggaaggctac 
    11221 aagcggcctt tgtcgtgtcg cgggcgatca aaggcacgcg catcggcggt gaggttgccg 
    11281 aggcgctggc cgggtacgag ctgcccattc ttgagtcccg tatcacgcag cgcgtgagct 
    11341 acccaggcac tgccgccgcc ggcacaaccg ttcttgaatc agaacccgag ggcgacgctg 
    11401 cccgcgaggt ccaggcgctg gccgctgaaa ttaaatcaaa actcatttga gttaatgagg 
    11461 taaagagaaa atgagcaaaa gcacaaacac gctaagtgcc ggccgtccga gcgcacgcag 
    11521 cagcaaggct gcaacgttgg ccagcctggc agacacgcca gccatgaagc gggtcaactt 
    11581 tcagttgccg gcggaggatc acaccaagct gaagatgtac gcggtacgcc aaggcaagac 
    11641 cattaccgag ctgctatctg aatacatcgc gcagctacca gagtaaatga gcaaatgaat 
    11701 aaatgagtag atgaatttta gcggctaaag gaggcggcat ggaaaatcaa gaacaaccag 
    11761 gcaccgacgc cgtggaatgc cccatgtgtg gaggaacggg cggttggcca ggcgtaagcg 
    11821 gctgggttgt ctgccggccc tgcaatggca ctggaacccc caagcccgag gaatcggcgt 
    11881 gacggtcgca aaccatccgg cccggtacaa atcggcgcgg cgctgggtga tgacctggtg 
    11941 gagaagttga aggccgcgca ggccgcccag cggcaacgca tcgaggcaga agcacgcccc 
    12001 ggtgaatcgt ggcaagcggc cgctgatcga atccgcaaag aatcccggca accgccggca 
    12061 gccggtgcgc cgtcgattag gaagccgccc aagggcgacg agcaaccaga ttttttcgtt 
    12121 ccgatgctct atgacgtggg cacccgcgat agtcgcagca tcatggacgt ggccgttttc 
    12181 cgtctgtcga agcgtgaccg acgagctggc gaggtgatcc gctacgagct tccagacggg 
    12241 cacgtagagg tttccgcagg gccggccggc atggccagtg tgtgggatta cgacctggta 
    12301 ctgatggcgg tttcccatct aaccgaatcc atgaaccgat accgggaagg gaagggagac 
    12361 aagcccggcc gcgtgttccg tccacacgtt gcggacgtac tcaagttctg ccggcgagcc 
    12421 gatggcggaa agcagaaaga cgacctggta gaaacctgca ttcggttaaa caccacgcac 
    12481 gttgccatgc agcgtacgaa gaaggccaag aacggccgcc tggtgacggt atccgagggt 
    12541 gaagccttga ttagccgcta caagatcgta aagagcgaaa ccgggcggcc ggagtacatc 
    12601 gagatcgagc tagctgattg gatgtaccgc gagatcacag aaggcaagaa cccggacgtg 
    12661 ctgacggttc accccgatta ctttttgatc gatcccggca tcggccgttt tctctaccgc 
    12721 ctggcacgcc gcgccgcagg caaggcagaa gccagatggt tgttcaagac gatctacgaa 
    12781 cgcagtggca gcgccggaga gttcaagaag ttctgtttca ccgtgcgcaa gctgatcggg 
    12841 tcaaatgacc tgccggagta cgatttgaag gaggaggcgg ggcaggctgg cccgatccta 
    12901 gtcatgcgct accgcaacct gatcgagggc gaagcatccg ccggttccta atgtacggag 
    12961 cagatgctag ggcaaattgc cctagcaggg gaaaaaggtc gaaaaggtct ctttcctgtg 
    13021 gatagcacgt acattgggaa cccaaagccg tacattggga accggaaccc gtacattggg 
    13081 aacccaaagc cgtacattgg gaaccggtca cacatgtaag tgactgatat aaaagagaaa 
    13141 aaaggcgatt tttccgccta aaactcttta aaacttatta aaactcttaa aacccgcctg 
    13201 gcctgtgcat aactgtctgg ccagcgcaca gccgaagagc tgcaaaaagc gcctaccctt 
    13261 cggtcgctgc gctccctacg ccccgccgct tcgcgtcggc ctatcgcggc cgctggccgc 
    13321 tcaaaaatgg ctggcctacg gccaggcaat ctaccagggc gcggacaagc cgcgccgtcg 
    13381 ccactcgacc gccggcgccc acatcaaggc accctgcctc gcgcgtttcg gtgatgacgg 
    13441 tgaaaacctc tgacacatgc agctcccgga gacggtcaca gcttgtctgt aagcggatgc 
    13501 cgggagcaga caagcccgtc agggcgcgtc agcgggtgtt ggcgggtgtc ggggcgcagc 
    13561 catgacccag tcacgtagcg atagcggagt gtatactggc ttaactatgc ggcatcagag 
    13621 cagattgtac tgagagtgca ccatatgcgg tgtgaaatac cgcacagatg cgtaaggaga 
    13681 aaataccgca tcaggcgctc ttccgcttcc tcgctcactg actcgctgcg ctcggtcgtt 
    13741 cggctgcggc gagcggtatc agctcactca aaggcggtaa tacggttatc cacagaatca 
    13801 ggggataacg caggaaagaa catgtgagca aaaggccagc aaaaggccag gaaccgtaaa 
    13861 aaggccgcgt tgctggcgtt tttccatagg ctccgccccc ctgacgagca tcacaaaaat 
    13921 cgacgctcaa gtcagaggtg gcgaaacccg acaggactat aaagatacca ggcgtttccc 
    13981 cctggaagct ccctcgtgcg ctctcctgtt ccgaccctgc cgcttaccgg atacctgtcc 
    14041 gcctttctcc cttcgggaag cgtggcgctt tctcatagct cacgctgtag gtatctcagt 
    14101 tcggtgtagg tcgttcgctc caagctgggc tgtgtgcacg aaccccccgt tcagcccgac 
    14161 cgctgcgcct tatccggtaa ctatcgtctt gagtccaacc cggtaagaca cgacttatcg 
    14221 ccactggcag cagccactgg taacaggatt agcagagcga ggtatgtagg cggtgctaca 
    14281 gagttcttga agtggtggcc taactacggc tacactagaa ggacagtatt tggtatctgc 
    14341 gctctgctga agccagttac cttcggaaaa agagttggta gctcttgatc cggcaaacaa 
    14401 accaccgctg gtagcggtgg tttttttgtt tgcaagcagc agattacgcg cagaaaaaaa 
    14461 ggatctcaag aagatccttt gatcttttct acggggtctg acgctcagtg gaacgaaaac 
    14521 tcacgttaag ggattttggt catgcattct aggtactaaa acaattcatc cagtaaaata 
    14581 taatatttta ttttctccca atcaggcttg atccccagta agtcaaaaaa tagctcgaca 
    14641 tactgttctt ccccgatatc ctccctgatc gaccggacgc agaaggcaat gtcataccac 
    14701 ttgtccgccc tgccgcttct cccaagatca ataaagccac ttactttgcc atctttcaca 
    14761 aagatgttgc tgtctcccag gtcgccgtgg gaaaagacaa gttcctcttc gggcttttcc 
    14821 gtctttaaaa aatcatacag ctcgcgcgga tctttaaatg gagtatcttc ttcccagttt 
    14881 tcgcaatcca catcggccag atcgttattc agtaagtaat ccaattcggc taagcggctg 
    14941 tctaagctat tcgtataggg acaatccgat atgtcgatgg agtgaaagag cctgatgcac 
    15001 tccgcataca gctcgataat cttttcaggg ctttgttcat cttcatactc ttccgagcaa 
    15061 aggacgccat cggcctcact catgagcaga ttgctccagc catcatgccg ttcaaagtgc 
    15121 aggacctttg gaacaggcag ctttccttcc agccatagca tcatgtcctt ttcccgttcc 
    15181 acatcatagg tggtcccttt ataccggctg tccgtcattt ttaaatatag gttttcattt 
    15241 tctcccacca gcttatatac cttagcctgg gcctcatggg ccttcctttc actgcccgct 
    15301 ttccagtcgg gaaacctgtc gtgccaggcc cacatcaagg caccctgcct cgcgcgtttc 
    15361 ggtgatgacg gtgaaaacct ctgacacatg cagctcccgg agacggtcac agcttgtctg 
    15421 taagcggatg ccgggagcag acaagcccgt cagggcgcgt cagcgggtgt tggcgggtgt 
    15481 cggggcgcag ccatgaccca gtcacgtagc gatagcggag tgtatactgg cttaactatg 
    15541 cggcatcaga gcagattgta ctgagagtgc accatatgcg gtgtgaaata ccgcacagat 
    15601 gcgtaaggag aaaataccgc atcaggcgct cttccgcttc ctcgctcact gactcgctgc 
    15661 gctcggtcgt tcggctgcgg cgagcggtat cagctcactc aaaggcggta atacggttat 
    15721 ccacagaatc aggggataac gcaggaaaga acatgtgagc aaaaggccag caaaaggcca 
    15781 ggaaccgtaa aaaggccgcg ttgctggcgt ttttccatag gctccgcccc cctgacgagc 
    15841 atcacaaaaa tcgacgctca agtcagaggt ggcgaaaccc gacaggacta taaagatacc 
    15901 aggcgtttcc ccctggaagc tccctcgtgc gctctcctgt tccgaccctg ccgcttaccg 
    15961 gatacctgtc cgcctttctc ccttcgggaa gcgtggcgct ttctcatagc tcacgctgta 
    16021 ggtatctcag ttcggtgtag gtcgttcgct ccaagctggg ctgtgtgcac gaaccccccg 
    16081 ttcagcccga ccgctgcgcc ttatccggta actatcgtct tgagtccaac ccggtaagac 
    16141 acgacttatc gccactggca gcagccactg gtaacaggat tagcagagcg aggtatgtag 
    16201 gcggtgctac agagttcttg aagtggtggc ctaactacgg ctacactaga aggacagtat 
    16261 ttggtatctg cgctctgctg aagccagtta ccttcggaaa aagagttggt agctcttgat 
    16321 ccggcaaaca aaccaccgct ggtagcggtg gtttttttgt ttgcaagcag cagattacgc 
    16381 gcagaaaaaa aggatctcaa gaagatcctt tgatcttttc tacggggtct gacgctcagt 
    16441 ggaacgaaaa ctcacgttaa gggattttgg tcatgcattc taggtactaa aacaattcat 
    16501 ccagtaaaat ataatatttt attttctccc aatcaggctt gatccccagt aagtcaaaaa 
    16561 atagctcgac atactgttct tccccgatat cctccctgat cgaccggacg cagaaggcaa 
    16621 tgtcatacca cttgtccgcc ctgccgcttc tcccaagatc aataaagcca cttactttgc 
    16681 catctttcac aaagatgttg ctgtctccca ggtcgccgtg ggaaaagaca agttcctctt 
    16741 cgggcttttc cgtctttaaa aaatcataca gctcgcgcgg atctttaaat ggagtatctt 
    16801 cttcccagtt ttcgcaatcc acatcggcca gatcgttatt cagtaagtaa tccaattcgg 
    16861 ctaagcggct gtctaagcta ttcgtatagg gacaatccga tatgtcgatg gagtgaaaga 
    16921 gcctgatgca ctccgcatac agctcgataa tcttttcagg gctttgttca tcttcatact 
    16981 cttccgagca aaggacgcca tcggcctcac tcatgagcag attgctccag ccatcatgcc 
    17041 gttcaaagtg caggaccttt ggaacaggca gctttccttc cagccatagc atcatgtcct 
    17101 tttcccgttc cacatcatag gtggtccctt tataccggct gtccgtcatt tttaaatata 
    17161 ggttttcatt ttctcccacc agcttatata ccttagcagg agacattcct tccgtatctt 
    17221 ttacgcagcg gtatttttcg atcagttttt tcaattccgg tgatattctc attttagcca 
    17281 tttattattt ccttcctctt ttctacagta tttaaagata ccccaagaag ctaattataa 
    17341 caagacgaac tccaattcac tgttccttgc attctaaaac cttaaatacc agaaaacagc 
    17401 tttttcaaag ttgttttcaa agttggcgta taacatagta tcgacggagc cgattttgaa 
    17461 accgcggtga tcacaggcag caacgctctg tcatcgttac aatcaacatg ctaccctccg 
    17521 cgagatcatc cgtgtttcaa acccggcagc ttagttgccg ttcttccgaa tagcatcggt 
    17581 aacatgagca aagtctgccg ccttacaacg gctctcccgc tgacgccgtc ccggactgat 
    17641 gggctgcctg tatcgagtgg tgattttgtg ccgagctgcc ggtcggggag ctgttggctg 
    17701 gctggtggca ggatatattg tggtgtaaac aaattgacgc ttagacaact taataacaca 
    17761 ttgcggacgt ttttaatgta ctgaattaac gccgaattaa ttcgggggat ctggatttta 
    17821 gtactggatt ttggttttag gaattagaaa ttttattgat agaagtattt tacaaataca 
    17881 aatacatact aagggtttct tatatgctca acacatgagc gaaaccctat aggaacccta 
    17941 attcccttat ctgggaacta ctcacacatt attatggaga aactcgagct tgtcgatcga 
    18001 cagatcccgg tcggcatcta ctctatttct ttgccctcgg acgagtgctg gggcgtcggt 
    18061 ttccactatc ggcgagtact tctacacagc catcggtcca gacggccgcg cttctgcggg 
    18121 cgatttgtgt acgcccgaca gtcccggctc cggatcggac gattgcgtcg catcgaccct 
    18181 gcgcccaagc tgcatcatcg aaattgccgt caaccaagct ctgatagagt tggtcaagac 
    18241 caatgcggag catatacgcc cggagtcgtg gcgatcctgc aagctccgga tgcctccgct 
    18301 cgaagtagcg cgtctgctgc tccatacaag ccaaccacgg cctccagaag aagatgttgg 
    18361 cgacctcgta ttgggaatcc ccgaacatcg cctcgctcca gtcaatgacc gctgttatgc 
    18421 ggccattgtc cgtcaggaca ttgttggagc cgaaatccgc gtgcacgagg tgccggactt 
    18481 cggggcagtc ctcggcccaa agcatcagct catcgagagc ctgcgcgacg gacgcactga 
    18541 cggtgtcgtc catcacagtt tgccagtgat acacatgggg atcagcaatc gcgcatatga 
    18601 aatcacgcca tgtagtgtat tgaccgattc cttgcggtcc gaatgggccg aacccgctcg 
    18661 tctggctaag atcggccgca gcgatcgcat ccatagcctc cgcgaccggt tgtagaacag 
    18721 cgggcagttc ggtttcaggc aggtcttgca acgtgacacc ctgtgcacgg cgggagatgc 
    18781 aataggtcag gctctcgcta aactccccaa tgtcaagcac ttccggaatc gggagcgcgg 
    18841 ccgatgcaaa gtgccgataa acataacgat ctttgtagaa accatcggcg cagctattta 
    18901 cccgcaggac atatccacgc cctcctacat cgaagctgaa agcacgagat tcttcgccct 
    18961 ccgagagctg catcaggtcg gagacgctgt cgaacttttc gatcagaaac ttctcgacag 
    19021 acgtcgcggt gagttcaggc tttttcatat ccggtgcaga ttatttggat tgagagtgaa 
    19081 tatgagactc taattggata ccgaggggaa tttatggaac gtcagtggag catttttgac 
    19141 aagaaatatt tgctagctga tagtgacctt aggcgacttt tgaacgcgca ataatggttt 
    19201 ctgacgtatg tgcttagctc attaaactcc agaaacccgc ggctgagtgg ctccttcaac 
    19261 gttgcggttc tgtcagttcc aaacgtaaaa cggcttgtcc cgcgtcatcg gcgggggtca 
    19321 taacgtgact cccttaattc tccgctcatg atcagattgt cgtttcccgc cttcagttta 
    19381 aactatcagt gtccaacatg ttggcaagct gctctagcca atacgcaaac cgcctctccc 
    19441 cgcgcgttgg ccgattcatt aatgcagctg gcacgacagg tttcccgact ggaaagcggg 
    19501 cagtgagcgc aacgcaatta atgtgagtta gctcactcat taggcacccc aggctttaca 
    19561 ctttatgctt ccggctcgta tgttgtgtgg aattgtgagc ggataacaat ttcacacagg 
    19621 aaacagctat gaccatgatt acgaattc 
//
