# Supplementary material for: A promoter toolbox for tissue-specific expression supporting translational research in cassava (Manihot esculenta)
Source: Front Plant Sci. 2022 Dec 20;13:1042379. doi: 10.3389/fpls.2022.1042379 (PMC9807883; doi:10.3389/fpls.2022.1042379)
Supplement: Supplementary file 1 [file DataSheet_1.zip › GG L2 pIbSRD1-GUS+.gb]

LOCUS       GG\L2_pIbSRD1-GU       15560 bp    DNA     circular UNA 18-NOV-2021
DEFINITION  L2: 59f,end1.
ACCESSION   urn.local...1584014491174.119
VERSION     urn.local...1584014491174.119
SOURCE      
  ORGANISM  
COMMENT     This file is created by Vector NTI
            http://www.invitrogen.com/
COMMENT     ORIGDB|GenBank
COMMENT     VNTDATE|-13993447|
COMMENT     VNTDBDATE|-14137656|
COMMENT     LSOWNER|
COMMENT     VNTNAME|GG L2_pIbSRD1-GUS+|
COMMENT     VNTAUTHORNAME|Demo User|
FEATURES             Location/Qualifiers
     3'UTR           7033..7295
                     /vntifkey="50"
                     /label=nos\terminator
     misc_feature    1..25
                     /vntifkey="21"
                     /label=LB
                     /note="Geneious type: left boader"
     misc_feature    1964..4974
                     /vntifkey="21"
                     /label=pIbSRD1\incl.\5UTR\(3011\bp)
                     /note="Geneious type: promoter+5U"
     misc_feature    complement(7352..7376)
                     /vntifkey="21"
                     /label=RB
                     /note="Geneious type: right boader"
     misc_feature    1943..1943
                     /vntifkey="21"
                     /label=origin
                     /note="Geneious type: origin"
     misc_feature    1943..1943
                     /vntifkey="21"
                     /label=origin
                     /note="Geneious type: origin"
     terminator      103..317
                     /vntifkey="43"
                     /label=CaMV35\terminator
     CDS             complement(318..1343)
                     /vntifkey="4"
                     /label=hptII\CDS
     promoter        complement(1344..1648)
                     /vntifkey="29"
                     /label=nos\promoter
     exon            4976..4990
                     /vntifkey="61"
                     /label=Exon1\GUS+
     intron          4991..5180
                     /vntifkey="15"
                     /label=Intron\GUS+
     exon            5181..7028
                     /vntifkey="61"
                     /label=Exon2\GUS+
     CDS             complement(12414..13265)
                     /vntifkey="4"
                     /label=KanR\[APH(3')]
     rep_origin      11736..12324
                     /vntifkey="33"
                     /label=pBR322\ori
     rep_origin      10875..11069
                     /vntifkey="33"
                     /label=pVS1\oriV
     rep_origin      9700..10803
                     /vntifkey="33"
                     /label=pVS1\RepA
     CDS             8676..9302
                     /vntifkey="4"
                     /label=pVS1\StaA
BASE COUNT     4062 a      3886 c      3774 g      3838 t 
ORIGIN
        1 tggcaggata tattgtggtg taaacaaatt gacgcttaga caacttaata acacattgcg 
       61 gacgttttta atgtactgaa ttaacgccga attaattcgg gggatctgga ttttagtact 
      121 ggattttggt tttaggaatt agaaatttta ttgatagaag tattttacaa atacaaatac 
      181 atactaaggg tttcttatat gctcaacaca tgagcgaaac cctataggaa ccctaattcc 
      241 cttatctggg aactactcac acattattat ggagaaactc gagcttgtcg atcgacagat 
      301 cccggtcggc atctactcta tttctttgcc ctcggacgag tgctggggcg tcggtttcca 
      361 ctatcggcga gtacttctac acagccatcg gtccagacgg ccgcgcttct gcgggcgatt 
      421 tgtgtacgcc cgacagtccc ggctccggat cggacgattg cgtcgcatcg accctgcgcc 
      481 caagctgcat catcgaaatt gccgtcaacc aagctctgat agagttggtc aagaccaatg 
      541 cggagcatat acgcccggag tcgtggcgat cctgcaagct ccggatgcct ccgctcgaag 
      601 tagcgcgtct gctgctccat acaagccaac cacggcctcc agaagaagat gttggcgacc 
      661 tcgtattggg aatccccgaa catcgcctcg ctccagtcaa tgaccgctgt tatgcggcca 
      721 ttgtccgtca ggacattgtt ggagccgaaa tccgcgtgca cgaggtgccg gacttcgggg 
      781 cagtcctcgg cccaaagcat cagctcatcg agagcctgcg cgacggacgc actgacggtg 
      841 tcgtccatca cagtttgcca gtgatacaca tggggatcag caatcgcgca tatgaaatca 
      901 cgccatgtag tgtattgacc gattccttgc ggtccgaatg ggccgaaccc gctcgtctgg 
      961 ctaagatcgg ccgcagcgat cgcatccata gcctccgcga ccggttgtag aacagcgggc 
     1021 agttcggttt caggcaggtc ttgcaacgtg acaccctgtg cacggcggga gatgcaatag 
     1081 gtcaggctct cgctaaactc cccaatgtca agcacttccg gaatcgggag cgcggccgat 
     1141 gcaaagtgcc gataaacata acgatctttg tagaaaccat cggcgcagct atttacccgc 
     1201 aggacatatc cacgccctcc tacatcgaag ctgaaagcac gagattcttc gccctccgag 
     1261 agctgcatca ggtcggagac gctgtcgaac ttttcgatca gaaacttctc gacagacgtc 
     1321 gcggtgagtt caggcttttt catatccggt gcagattatt tggattgaga gtgaatatga 
     1381 gactctaatt ggataccgag gggaatttat ggaacgtcag tggagcattt ttgacaagaa 
     1441 atatttgcta gctgatagtg accttaggcg acttttgaac gcgcaataat ggtttctgac 
     1501 gtatgtgctt agctcattaa actccagaaa cccgcggctg agtggctcct tcaacgttgc 
     1561 ggttctgtca gttccaaacg taaaacggct tgtcccgcgt catcggcggg ggtcataacg 
     1621 tgactccctt aattctccgc tcatgatcag attgtcgttt cccgccttca gtttaaacta 
     1681 tcagtgtcca acatgttggc aagctgctct agccaatacg caaaccgcct ctccccgcgc 
     1741 gttggccgat tcattaatgc agctggcacg acaggtttcc cgactggaaa gcgggcagtg 
     1801 agcgcaacgc aattaatgtg agttagctca ctcattaggc accccaggct ttacacttta 
     1861 tgcttccggc tcgtatgttg tgtggaattg tgagcggata acaatttcac acaggaaaca 
     1921 gctatgacca tgattacgaa ttctgccgaa ttcggatccg gagggctggt ttctaagaca 
     1981 ttttttggtt taatccaaac ctaattacaa atattcccaa caagatcgaa tgatctatgg 
     2041 ctacaaaccc tatcccaaca aaaaactaca tttagtacat caaattaagt ggcatgatta 
     2101 ttttattttg ttcgacaaag tagcatcaaa taaactacaa aaaaaactac atcattacaa 
     2161 aaagactaat tatcaggcat caatgttagt atatgggagg tggtgggttc gagcctcagt 
     2221 ggaggcgttg ctgtctcttt gttcttcagt aggttgagag agtaatttat gaacagatac 
     2281 tacactgtaa tagagtcagt agcaatcaaa aaaaaatttg ttttaataat atcctaatat 
     2341 tatatttttc taaccagtac tatgctttcg gctttccaga aggcagaagc ctaaaaaatt 
     2401 caattaagtt tataaacttt aatccacttg tttgagtaat tgagtatctt tcagaacggt 
     2461 tgtagattta ggtgggatga caaatggtat tccaaagttc aagatatttc tttttagatt 
     2521 taggaatttg tagtctttta aggttagagg ttacttaaaa ggatgaacaa attttttatc 
     2581 ccattctatt tctaggaaga atttataatc cgtacgtgtg acggctgcca ttaattatag 
     2641 tgcccattca tttttattgg gaaaaagtac tcatccatta tttcattggc acggcaaccc 
     2701 agttttaaat attttataac aataataaca tatggaacca aattgtaacc tttatatccc 
     2761 acagacccac acattacaca tccaataaaa cttgagccaa attatatatt agcgttactg 
     2821 agtactgact aaaatatatt tttaaaatat actaaaatat tattaaaaaa atattaaaat 
     2881 agtaaaatta tattaaatag aaaatttaat ttaatcaaag aataccaact aaaacgtata 
     2941 aaatgagaaa atataggtat ataatattga tgattccttt tgattttttt tttatgatcc 
     3001 gaaaattctt tggccataag aagagtaaat gaacaattta aactaagaaa ataagtaagt 
     3061 tgctcctatg tgattaatat ataaagtgag atttgagctg ttgatctata ttattgaatt 
     3121 agatcaacga ctcaaaatga aggataattt ttttaaaaaa tcgcttcctg ttaatattaa 
     3181 tgctttaaaa ttaagcacat taaactttaa aataatgcac cttttttttt aatactattg 
     3241 accttgttac atgtagtatc tgaagtccaa caaagtcaac attgtcccca ctgaggctca 
     3301 aacccgtgac ctcccactag ggagaatcgc ttcatgccgc ttgaccacaa gtcctttggt 
     3361 aaaaataatg caccttaaag atgtaaactt acgcatcttc gatgaactga ccactttgag 
     3421 cttgcaactt atactttttt gaagataagc ttgtaactta ttataatggt ctattaacat 
     3481 taaaaaaaaa aaaagtttca caatcaaatt ataatatttg tagccaaatg aatttaccgc 
     3541 gggtgtgact attcaggaat ttaaatacac taaagttgga ggggtagtac actcaataca 
     3601 ctattgctca tgactttttt cttctttttt ttttagatta gctaatatat taatcccaaa 
     3661 tagaaacgtt tacaccaaag ttcgaaaaaa tgttgtgtca tttcttacag ttagacacaa 
     3721 aaataacatt tttagctaag ttacagtaaa cttgattggc agactgtttc acaaattggg 
     3781 agcttggatc cttgaaggaa cttactgctt tcttagagtc attaatggtt tggccaaaca 
     3841 tagaaaagat tagttgagca gtcttgcaca ctacttgagt aatcatctcc attcttctac 
     3901 ttattgacaa tattctctta tgaaaaaaca cacttgatct tatatcagtt agggatttga 
     3961 ccggtttatt aaaggatagc ctaccaactt tgttgaacga catatcatca tatcatgatt 
     4021 caaaagatgc tcttttttat tgtcatattt gtggcacagg atgagtacag tttcgcatac 
     4081 accatgatca tttttatcaa atcatactct ataaaaccct gtcaaagaaa agagaggaag 
     4141 aaacgagaag aagaaactca tccaagaaac aagaggaaca ttattgctca tgattagatc 
     4201 gacttgaaca tgtactaatg ccaatctcaa attacctaca taggtgtgtt agacaaatat 
     4261 ttgttaatta gctgattgac ttaatggatt tgactagttg ttaacattaa ttgattgtag 
     4321 gaaattgttt ggtaaattag ttgttagttg atagttgatt acatgaaaat tactttctca 
     4381 aaaagcttat cgaaaaaact attttgaaca gctttttgaa ttttaacatt ttataacaat 
     4441 aagttgttac aaaaagctaa ttaatcaaat actcatatcc attgtttaac catgtcaaac 
     4501 aactaataat aattaaataa tttgttttta aaatataagt taaatttaat tgataagcta 
     4561 actatattac caaacatacc gtaatatttt cttaaccgcg gtatgggcta agatatgatt 
     4621 gtatactatt tttgttgcga gcatgattaa tacagtaata ccatcattta aaagtggaaa 
     4681 ccacattcgc agctgtttcc gaaagcaaac agctaacatt tgctaggttc ttacttatgc 
     4741 attaatctgg gttataaaat ccccatttcc atgttggtgt gaacaaccac ctaaacctag 
     4801 cgtgttcaac aattctaccc tactatcatc ccccaagact tccccgacca gtaaataacc 
     4861 cgctttcctc tttcagtgat ttcttcattt gactttgcta tatatatata taatctgatc 
     4921 tgctttcatc tttcagtgat ttcttcattt ggatttcttc agaggaggag aaggaatggt 
     4981 agatctgagg gtaaatttct agtttttctc cttcattttc ttggttagga cccttttctc 
     5041 tttttatttt tttgagcttt gatctttctt taaactgatc tattttttaa ttgattggtt 
     5101 atggtgtaaa tattacatag ctttaactga taatctgatt actttatttc gtgtgtctat 
     5161 gatgatgatg atagttacag aaccgacgaa ctagtctgta cccgatcaac accgaaaccc 
     5221 gtggcgtgtt cgacctcaat ggcgtctgga acttcaagct ggactacggg aaaggactgg 
     5281 aagagaagtg gtacgaaagc aagctgaccg acactattag tatggccgtc ccaagcagtt 
     5341 acaatgacat tggcgtgacc aaggaaatcc gcaaccatat cggatatgtc tggtacgaac 
     5401 gtgagttcac ggtgccggcc tatctgaagg atcagcgtat cgtgctccgc ttcggctctg 
     5461 caactcacaa agcaattgtc tatgtcaatg gtgagctggt cgtggagcac aagggcggat 
     5521 tcctgccatt cgaagcggaa atcaacaact cgctgcgtga tggcatgaat cgcgtcaccg 
     5581 tcgccgtgga caacatcctc gacgatagca ccctcccggt ggggctgtac agcgagcgcc 
     5641 acgaagaggg cctcggaaaa gtcattcgta acaagccgaa cttcgacttc ttcaactatg 
     5701 caggcctgca ccgtccggtg aaaatctaca cgaccccgtt tacgtacgtc gaggacatct 
     5761 cggttgtgac cgacttcaat ggcccaaccg ggactgtgac ctatacggtg gactttcaag 
     5821 gcaaagccga aaccgtgaaa gtgtcggtcg tggatgagga aggcaaagtg gtcgcaagca 
     5881 ccgagggcct gagcggtaac gtggagattc cgaatgtcat cctctgggaa ccactgaaca 
     5941 cgtatctcta ccagatcaaa gtggaactgg tgaacgacgg actgaccatc gatgtctatg 
     6001 aagagccgtt cggcgtgcgg accgtggaag tcaacgacgg caagttcctc atcaacaaca 
     6061 aaccgttcta cttcaagggc tttggcaaac atgaggacac tcctatcaac ggccgtggct 
     6121 ttaacgaagc gagcaatgtg atggatttca atatcctcaa atggatcggc gccaacagct 
     6181 tccggaccgc acactatccg tactctgaag agttgatgcg tcttgcggat cgcgagggtc 
     6241 tggtcgtgat cgacgagact ccggcagttg gcgtgcacct caacttcatg gccaccacgg 
     6301 gactcggcga aggcagcgag cgcgtcagta cctgggagaa gattcggacg tttgagcacc 
     6361 atcaagacgt tctccgtgaa ctggtgtctc gtgacaagaa ccatccaagc gtcgtgatgt 
     6421 ggagcatcgc caacgaggcg gcgactgagg aagagggcgc gtacgagtac ttcaagccgt 
     6481 tggtggagct gaccaaggaa ctcgacccac agaagcgtcc ggtcacgatc gtgctgtttg 
     6541 tgatggctac cccggagacg gacaaagtcg ccgaactgat tgacgtcatc gcgctcaatc 
     6601 gctataacgg atggtacttc gatggcggtg atctcgaagc ggccaaagtc catctccgcc 
     6661 aggaatttca cgcgtggaac aagcgttgcc caggaaagcc gatcatgatc actgagtacg 
     6721 gcgcagacac cgttgcgggc tttcacgaca ttgatccagt gatgttcacc gaggaatatc 
     6781 aagtcgagta ctaccaggcg aaccacgtcg tgttcgatga gtttgagaac ttcgtgggtg 
     6841 agcaagcgtg gaacttcgcg gacttcgcga cctctcaggg cgtgatgcgc gtccaaggaa 
     6901 acaagaaggg cgtgttcact cgtgaccgca agccgaagct cgccgcgcac gtctttcgcg 
     6961 agcgctggac caacattcca gatttcggct acaagaacgc tagccatcac catcaccatc 
     7021 acgtgtgagc ttgtcaagca gatcgttcaa acatttggca ataaagtttc ttaagattga 
     7081 atcctgttgc cggtcttgcg atgattatca tataatttct gttgaattac gttaagcatg 
     7141 taataattaa catgtaatgc atgacgttat ttatgagatg ggtttttatg attagagtcc 
     7201 cgcaattata catttaatac gcgatagaaa acaaaatata gcgcgcaaac taggataaat 
     7261 tatcgcgcgc ggtgtcatct atgttactag atcgacgctg caagaggatg cacatgtgac 
     7321 cgagggaatc gggaattaaa ctatcagtgt ttgacaggat atattggcgg gtaaacctaa 
     7381 gagaaaagag cgtttattag aataacggat atttaaaagg gcgtgaaaag gtttatccgt 
     7441 tcgtccattt gtatgtgcat gccaaccaca gggttcccct cgggatcaaa gtactttgat 
     7501 ccaacccctc cgctgctata gtgcagtcgg cttctgacgt tcagtgcagc cgtgttctga 
     7561 aaacgacatg tcgcacaagt cctaagttac gcgacaggct gccgccctgc ccttttcctg 
     7621 gcgttttctt gtcgcgtgtt ttagtcgcat aaagtagaat acttgcgact agaaccggag 
     7681 acattacgcc atgaacaaga gcgccgccgc tggcctgctg ggctatgccc gcgtcagcac 
     7741 cgacgaccag gacttgacca accaacgggc cgaactgcac gcggccggct gcaccaagct 
     7801 gttttccgag aagatcaccg gcaccaggcg cgaccgcccg gagctggcca ggatgcttga 
     7861 ccacctacgc cctggcgacg ttgtgacagt gaccaggcta gaccgcctgg cccgcagcac 
     7921 ccgcgaccta ctggacattg ccgagcgcat ccaggaggcc ggcgcgggcc tgcgtagcct 
     7981 ggcagagccg tgggccgaca ccaccacgcc ggccggccgc atggtgttga ccgtgttcgc 
     8041 cggcattgcc gagttcgagc gttccctaat catcgaccgc acccggagcg ggcgcgaggc 
     8101 cgccaaggcc cgaggcgtga agtttggccc ccgccctacc ctcaccccgg cacagatcgc 
     8161 gcacgcccgc gagctgatcg accaggaagg ccgcaccgtg aaagaggcgg ctgcactgct 
     8221 tggcgtgcat cgctcgaccc tgtaccgcgc acttgagcgc agcgaggaag tgacgcccac 
     8281 cgaggccagg cggcgcggtg ccttccgtga ggacgcattg accgaggccg acgccctggc 
     8341 ggccgccgag aatgaacgcc aagaggaaca agcatgaaac cgcaccagga cggccaggac 
     8401 gaaccgtttt tcattaccga agagatcgag gcggagatga tcgcggccgg gtacgtgttc 
     8461 gagccgcccg cgcacgtctc aaccgtgcgg ctgcatgaaa tcctggccgg tttgtctgat 
     8521 gccaagctgg cggcctggcc ggccagcttg gccgctgaag aaaccgagcg ccgccgtcta 
     8581 aaaaggtgat gtgtatttga gtaaaacagc ttgcgtcatg cggtcgctgc gtatatgatg 
     8641 cgatgagtaa ataaacaaat acgcaagggg aacgcatgaa ggttatcgct gtacttaacc 
     8701 agaaaggcgg gtcaggcaag acgaccatcg caacccatct agcccgcgcc ctgcaactcg 
     8761 ccggggccga tgttctgtta gtcgattccg atccccaggg cagtgcccgc gattgggcgg 
     8821 ccgtgcggga agatcaaccg ctaaccgttg tcggcatcga ccgcccgacg attgaccgcg 
     8881 acgtgaaggc catcggccgg cgcgacttcg tagtgatcga cggagcgccc caggcggcgg 
     8941 acttggctgt gtccgcgatc aaggcagccg acttcgtgct gattccggtg cagccaagcc 
     9001 cttacgacat atgggccacc gccgacctgg tggagctggt taagcagcgc attgaggtca 
     9061 cggatggaag gctacaagcg gcctttgtcg tgtcgcgggc gatcaaaggc acgcgcatcg 
     9121 gcggtgaggt tgccgaggcg ctggccgggt acgagctgcc cattcttgag tcccgtatca 
     9181 cgcagcgcgt gagctaccca ggcactgccg ccgccggcac aaccgttctt gaatcagaac 
     9241 ccgagggcga cgctgcccgc gaggtccagg cgctggccgc tgaaattaaa tcaaaactca 
     9301 tttgagttaa tgaggtaaag agaaaatgag caaaagcaca aacacgctaa gtgccggccg 
     9361 tccgagcgca cgcagcagca aggctgcaac gttggccagc ctggcagaca cgccagccat 
     9421 gaagcgggtc aactttcagt tgccggcgga ggatcacacc aagctgaaga tgtacgcggt 
     9481 acgccaaggc aagaccatta ccgagctgct atctgaatac atcgcgcagc taccagagta 
     9541 aatgagcaaa tgaataaatg agtagatgaa ttttagcggc taaaggaggc ggcatggaaa 
     9601 atcaagaaca accaggcacc gacgccgtgg aatgccccat gtgtggagga acgggcggtt 
     9661 ggccaggcgt aagcggctgg gttgtctgcc ggccctgcaa tggcactgga acccccaagc 
     9721 ccgaggaatc ggcgtgacgg tcgcaaacca tccggcccgg tacaaatcgg cgcggcgctg 
     9781 ggtgatgacc tggtggagaa gttgaaggcc gcgcaggccg cccagcggca acgcatcgag 
     9841 gcagaagcac gccccggtga atcgtggcaa gcggccgctg atcgaatccg caaagaatcc 
     9901 cggcaaccgc cggcagccgg tgcgccgtcg attaggaagc cgcccaaggg cgacgagcaa 
     9961 ccagattttt tcgttccgat gctctatgac gtgggcaccc gcgatagtcg cagcatcatg 
    10021 gacgtggccg ttttccgtct gtcgaagcgt gaccgacgag ctggcgaggt gatccgctac 
    10081 gagcttccag acgggcacgt agaggtttcc gcagggccgg ccggcatggc cagtgtgtgg 
    10141 gattacgacc tggtactgat ggcggtttcc catctaaccg aatccatgaa ccgataccgg 
    10201 gaagggaagg gagacaagcc cggccgcgtg ttccgtccac acgttgcgga cgtactcaag 
    10261 ttctgccggc gagccgatgg cggaaagcag aaagacgacc tggtagaaac ctgcattcgg 
    10321 ttaaacacca cgcacgttgc catgcagcgt acgaagaagg ccaagaacgg ccgcctggtg 
    10381 acggtatccg agggtgaagc cttgattagc cgctacaaga tcgtaaagag cgaaaccggg 
    10441 cggccggagt acatcgagat cgagctagct gattggatgt accgcgagat cacagaaggc 
    10501 aagaacccgg acgtgctgac ggttcacccc gattactttt tgatcgatcc cggcatcggc 
    10561 cgttttctct accgcctggc acgccgcgcc gcaggcaagg cagaagccag atggttgttc 
    10621 aagacgatct acgaacgcag tggcagcgcc ggagagttca agaagttctg tttcaccgtg 
    10681 cgcaagctga tcgggtcaaa tgacctgccg gagtacgatt tgaaggagga ggcggggcag 
    10741 gctggcccga tcctagtcat gcgctaccgc aacctgatcg agggcgaagc atccgccggt 
    10801 tcctaatgta cggagcagat gctagggcaa attgccctag caggggaaaa aggtcgaaaa 
    10861 ggtctctttc ctgtggatag cacgtacatt gggaacccaa agccgtacat tgggaaccgg 
    10921 aacccgtaca ttgggaaccc aaagccgtac attgggaacc ggtcacacat gtaagtgact 
    10981 gatataaaag agaaaaaagg cgatttttcc gcctaaaact ctttaaaact tattaaaact 
    11041 cttaaaaccc gcctggcctg tgcataactg tctggccagc gcacagccga agagctgcaa 
    11101 aaagcgccta cccttcggtc gctgcgctcc ctacgccccg ccgcttcgcg tcggcctatc 
    11161 gcggccgctg gccgctcaaa aatggctggc ctacggccag gcaatctacc agggcgcgga 
    11221 caagccgcgc cgtcgccact cgaccgccgg cgcccacatc aaggcaccct gcctcgcgcg 
    11281 tttcggtgat gacggtgaaa acctctgaca catgcagctc ccggagacgg tcacagcttg 
    11341 tctgtaagcg gatgccggga gcagacaagc ccgtcagggc gcgtcagcgg gtgttggcgg 
    11401 gtgtcggggc gcagccatga cccagtcacg tagcgatagc ggagtgtata ctggcttaac 
    11461 tatgcggcat cagagcagat tgtactgaga gtgcaccata tgcggtgtga aataccgcac 
    11521 agatgcgtaa ggagaaaata ccgcatcagg cgctcttccg cttcctcgct cactgactcg 
    11581 ctgcgctcgg tcgttcggct gcggcgagcg gtatcagctc actcaaaggc ggtaatacgg 
    11641 ttatccacag aatcagggga taacgcagga aagaacatgt gagcaaaagg ccagcaaaag 
    11701 gccaggaacc gtaaaaaggc cgcgttgctg gcgtttttcc ataggctccg cccccctgac 
    11761 gagcatcaca aaaatcgacg ctcaagtcag aggtggcgaa acccgacagg actataaaga 
    11821 taccaggcgt ttccccctgg aagctccctc gtgcgctctc ctgttccgac cctgccgctt 
    11881 accggatacc tgtccgcctt tctcccttcg ggaagcgtgg cgctttctca tagctcacgc 
    11941 tgtaggtatc tcagttcggt gtaggtcgtt cgctccaagc tgggctgtgt gcacgaaccc 
    12001 cccgttcagc ccgaccgctg cgccttatcc ggtaactatc gtcttgagtc caacccggta 
    12061 agacacgact tatcgccact ggcagcagcc actggtaaca ggattagcag agcgaggtat 
    12121 gtaggcggtg ctacagagtt cttgaagtgg tggcctaact acggctacac tagaaggaca 
    12181 gtatttggta tctgcgctct gctgaagcca gttaccttcg gaaaaagagt tggtagctct 
    12241 tgatccggca aacaaaccac cgctggtagc ggtggttttt ttgtttgcaa gcagcagatt 
    12301 acgcgcagaa aaaaaggatc tcaagaagat cctttgatct tttctacggg gtctgacgct 
    12361 cagtggaacg aaaactcacg ttaagggatt ttggtcatgc attctaggta ctaaaacaat 
    12421 tcatccagta aaatataata ttttattttc tcccaatcag gcttgatccc cagtaagtca 
    12481 aaaaatagct cgacatactg ttcttccccg atatcctccc tgatcgaccg gacgcagaag 
    12541 gcaatgtcat accacttgtc cgccctgccg cttctcccaa gatcaataaa gccacttact 
    12601 ttgccatctt tcacaaagat gttgctgtct cccaggtcgc cgtgggaaaa gacaagttcc 
    12661 tcttcgggct tttccgtctt taaaaaatca tacagctcgc gcggatcttt aaatggagta 
    12721 tcttcttccc agttttcgca atccacatcg gccagatcgt tattcagtaa gtaatccaat 
    12781 tcggctaagc ggctgtctaa gctattcgta tagggacaat ccgatatgtc gatggagtga 
    12841 aagagcctga tgcactccgc atacagctcg ataatctttt cagggctttg ttcatcttca 
    12901 tactcttccg agcaaaggac gccatcggcc tcactcatga gcagattgct ccagccatca 
    12961 tgccgttcaa agtgcaggac ctttggaaca ggcagctttc cttccagcca tagcatcatg 
    13021 tccttttccc gttccacatc ataggtggtc cctttatacc ggctgtccgt catttttaaa 
    13081 tataggtttt cattttctcc caccagctta tataccttag cctgggcctc atgggccttc 
    13141 ctttcactgc ccgctttcca gtcgggaaac ctgtcgtgcc aggcccacat caaggcaccc 
    13201 tgcctcgcgc gtttcggtga tgacggtgaa aacctctgac acatgcagct cccggagacg 
    13261 gtcacagctt gtctgtaagc ggatgccggg agcagacaag cccgtcaggg cgcgtcagcg 
    13321 ggtgttggcg ggtgtcgggg cgcagccatg acccagtcac gtagcgatag cggagtgtat 
    13381 actggcttaa ctatgcggca tcagagcaga ttgtactgag agtgcaccat atgcggtgtg 
    13441 aaataccgca cagatgcgta aggagaaaat accgcatcag gcgctcttcc gcttcctcgc 
    13501 tcactgactc gctgcgctcg gtcgttcggc tgcggcgagc ggtatcagct cactcaaagg 
    13561 cggtaatacg gttatccaca gaatcagggg ataacgcagg aaagaacatg tgagcaaaag 
    13621 gccagcaaaa ggccaggaac cgtaaaaagg ccgcgttgct ggcgtttttc cataggctcc 
    13681 gcccccctga cgagcatcac aaaaatcgac gctcaagtca gaggtggcga aacccgacag 
    13741 gactataaag ataccaggcg tttccccctg gaagctccct cgtgcgctct cctgttccga 
    13801 ccctgccgct taccggatac ctgtccgcct ttctcccttc gggaagcgtg gcgctttctc 
    13861 atagctcacg ctgtaggtat ctcagttcgg tgtaggtcgt tcgctccaag ctgggctgtg 
    13921 tgcacgaacc ccccgttcag cccgaccgct gcgccttatc cggtaactat cgtcttgagt 
    13981 ccaacccggt aagacacgac ttatcgccac tggcagcagc cactggtaac aggattagca 
    14041 gagcgaggta tgtaggcggt gctacagagt tcttgaagtg gtggcctaac tacggctaca 
    14101 ctagaaggac agtatttggt atctgcgctc tgctgaagcc agttaccttc ggaaaaagag 
    14161 ttggtagctc ttgatccggc aaacaaacca ccgctggtag cggtggtttt tttgtttgca 
    14221 agcagcagat tacgcgcaga aaaaaaggat ctcaagaaga tcctttgatc ttttctacgg 
    14281 ggtctgacgc tcagtggaac gaaaactcac gttaagggat tttggtcatg cattctaggt 
    14341 actaaaacaa ttcatccagt aaaatataat attttatttt ctcccaatca ggcttgatcc 
    14401 ccagtaagtc aaaaaatagc tcgacatact gttcttcccc gatatcctcc ctgatcgacc 
    14461 ggacgcagaa ggcaatgtca taccacttgt ccgccctgcc gcttctccca agatcaataa 
    14521 agccacttac tttgccatct ttcacaaaga tgttgctgtc tcccaggtcg ccgtgggaaa 
    14581 agacaagttc ctcttcgggc ttttccgtct ttaaaaaatc atacagctcg cgcggatctt 
    14641 taaatggagt atcttcttcc cagttttcgc aatccacatc ggccagatcg ttattcagta 
    14701 agtaatccaa ttcggctaag cggctgtcta agctattcgt atagggacaa tccgatatgt 
    14761 cgatggagtg aaagagcctg atgcactccg catacagctc gataatcttt tcagggcttt 
    14821 gttcatcttc atactcttcc gagcaaagga cgccatcggc ctcactcatg agcagattgc 
    14881 tccagccatc atgccgttca aagtgcagga cctttggaac aggcagcttt ccttccagcc 
    14941 atagcatcat gtccttttcc cgttccacat cataggtggt ccctttatac cggctgtccg 
    15001 tcatttttaa atataggttt tcattttctc ccaccagctt atatacctta gcaggagaca 
    15061 ttccttccgt atcttttacg cagcggtatt tttcgatcag ttttttcaat tccggtgata 
    15121 ttctcatttt agccatttat tatttccttc ctcttttcta cagtatttaa agatacccca 
    15181 agaagctaat tataacaaga cgaactccaa ttcactgttc cttgcattct aaaaccttaa 
    15241 ataccagaaa acagcttttt caaagttgtt ttcaaagttg gcgtataaca tagtatcgac 
    15301 ggagccgatt ttgaaaccgc ggtgatcaca ggcagcaacg ctctgtcatc gttacaatca 
    15361 acatgctacc ctccgcgaga tcatccgtgt ttcaaacccg gcagcttagt tgccgttctt 
    15421 ccgaatagca tcggtaacat gagcaaagtc tgccgcctta caacggctct cccgctgacg 
    15481 ccgtcccgga ctgatgggct gcctgtatcg agtggtgatt ttgtgccgag ctgccggtcg 
    15541 gggagctgtt ggctggctgg 
//
