# Supplementary material for: A promoter toolbox for tissue-specific expression supporting translational research in cassava (Manihot esculenta)
Source: Front Plant Sci. 2022 Dec 20;13:1042379. doi: 10.3389/fpls.2022.1042379 (PMC9807883; doi:10.3389/fpls.2022.1042379)
Supplement: Supplementary file 1 [file DataSheet_1.zip › GG L2 pMeGBSS1-GUS+.gb]

LOCUS       GG\L2_pMeGBSS1-G       13783 bp    DNA     circular UNA 18-NOV-2021
DEFINITION  L2: 12(pro11),end1.
ACCESSION   urn.local...1584014491159.104
VERSION     urn.local...1584014491159.104
SOURCE      
  ORGANISM  
COMMENT     This file is created by Vector NTI
            http://www.invitrogen.com/
COMMENT     ORIGDB|GenBank
COMMENT     VNTDATE|-14046839|
COMMENT     VNTDBDATE|-14137651|
COMMENT     LSOWNER|
COMMENT     VNTNAME|GG L2_pMeGBSS1-GUS+|
COMMENT     VNTAUTHORNAME|Demo User|
FEATURES             Location/Qualifiers
     3'UTR           5252..5519
                     /vntifkey="50"
                     /label=nos\terminator
     misc_feature    1..25
                     /vntifkey="21"
                     /label=LB
                     /note="Geneious type: left boader"
     misc_feature    3127..3197
                     /vntifkey="21"
                     /label=5U\TMV
                     /note="Geneious type: 5UTR"
     promoter        1960..3126
                     /vntifkey="29"
                     /label=pMeGBSS1\promoter\(1167\bp)
                     /note="Geneious type: Editing History Insertion"
     misc_feature    complement(5575..5599)
                     /vntifkey="21"
                     /label=RB
                     /note="Geneious type: right boader"
     terminator      103..317
                     /vntifkey="43"
                     /label=CaMV35S\terminator
     CDS             complement(318..1343)
                     /vntifkey="4"
                     /label=hptII\CDS
     promoter        complement(1344..1648)
                     /vntifkey="29"
                     /label=nos\promoter
     exon            3199..3213
                     /vntifkey="61"
                     /label=Exon1\GUS+
     intron          3214..3403
                     /vntifkey="15"
                     /label=Intron\GUS+
     exon            3404..5251
                     /vntifkey="61"
                     /label=Exon2\GUS+
     CDS             complement(10637..11488)
                     /vntifkey="4"
                     /label=KanR\[APH(3')]
     rep_origin      9959..10547
                     /vntifkey="33"
                     /label=pBR322\ori
     rep_origin      9098..9292
                     /vntifkey="33"
                     /label=pVS1\oriV
     rep_origin      7923..9026
                     /vntifkey="33"
                     /label=pVS1\RepA
     CDS             6899..7525
                     /vntifkey="4"
                     /label=pVS1\StaA
BASE COUNT     3473 a      3599 c      3473 g      3238 t 
ORIGIN
        1 tggcaggata tattgtggtg taaacaaatt gacgcttaga caacttaata acacattgcg 
       61 gacgttttta atgtactgaa ttaacgccga attaattcgg gggatctgga ttttagtact 
      121 ggattttggt tttaggaatt agaaatttta ttgatagaag tattttacaa atacaaatac 
      181 atactaaggg tttcttatat gctcaacaca tgagcgaaac cctataggaa ccctaattcc 
      241 cttatctggg aactactcac acattattat ggagaaactc gagcttgtcg atcgacagat 
      301 cccggtcggc atctactcta tttctttgcc ctcggacgag tgctggggcg tcggtttcca 
      361 ctatcggcga gtacttctac acagccatcg gtccagacgg ccgcgcttct gcgggcgatt 
      421 tgtgtacgcc cgacagtccc ggctccggat cggacgattg cgtcgcatcg accctgcgcc 
      481 caagctgcat catcgaaatt gccgtcaacc aagctctgat agagttggtc aagaccaatg 
      541 cggagcatat acgcccggag tcgtggcgat cctgcaagct ccggatgcct ccgctcgaag 
      601 tagcgcgtct gctgctccat acaagccaac cacggcctcc agaagaagat gttggcgacc 
      661 tcgtattggg aatccccgaa catcgcctcg ctccagtcaa tgaccgctgt tatgcggcca 
      721 ttgtccgtca ggacattgtt ggagccgaaa tccgcgtgca cgaggtgccg gacttcgggg 
      781 cagtcctcgg cccaaagcat cagctcatcg agagcctgcg cgacggacgc actgacggtg 
      841 tcgtccatca cagtttgcca gtgatacaca tggggatcag caatcgcgca tatgaaatca 
      901 cgccatgtag tgtattgacc gattccttgc ggtccgaatg ggccgaaccc gctcgtctgg 
      961 ctaagatcgg ccgcagcgat cgcatccata gcctccgcga ccggttgtag aacagcgggc 
     1021 agttcggttt caggcaggtc ttgcaacgtg acaccctgtg cacggcggga gatgcaatag 
     1081 gtcaggctct cgctaaactc cccaatgtca agcacttccg gaatcgggag cgcggccgat 
     1141 gcaaagtgcc gataaacata acgatctttg tagaaaccat cggcgcagct atttacccgc 
     1201 aggacatatc cacgccctcc tacatcgaag ctgaaagcac gagattcttc gccctccgag 
     1261 agctgcatca ggtcggagac gctgtcgaac ttttcgatca gaaacttctc gacagacgtc 
     1321 gcggtgagtt caggcttttt catatccggt gcagattatt tggattgaga gtgaatatga 
     1381 gactctaatt ggataccgag gggaatttat ggaacgtcag tggagcattt ttgacaagaa 
     1441 atatttgcta gctgatagtg accttaggcg acttttgaac gcgcaataat ggtttctgac 
     1501 gtatgtgctt agctcattaa actccagaaa cccgcggctg agtggctcct tcaacgttgc 
     1561 ggttctgtca gttccaaacg taaaacggct tgtcccgcgt catcggcggg ggtcataacg 
     1621 tgactccctt aattctccgc tcatgatcag attgtcgttt cccgccttca gtttaaacta 
     1681 tcagtgtcca acatgttggc aagctgctct agccaatacg caaaccgcct ctccccgcgc 
     1741 gttggccgat tcattaatgc agctggcacg acaggtttcc cgactggaaa gcgggcagtg 
     1801 agcgcaacgc aattaatgtg agttagctca ctcattaggc accccaggct ttacacttta 
     1861 tgcttccggc tcgtatgttg tgtggaattg tgagcggata acaatttcac acaggaaaca 
     1921 gctatgacca tgattacgaa ttctgccgaa ttcggatccg gaggtggaat ggagattagt 
     1981 agcatcatag cgtgaactct cggcttttag atttagggca aatataaggg tacacttcaa 
     2041 aacgacgtag tataggtgat ttcggttcgg ttcggtttaa tcgaaatttt tgaatctaaa 
     2101 attgaaccga accaaaatca ccgatttttc ataaaattaa attcaaatcg aatcgaatta 
     2161 aaaataaaac cgaaccaaat ttttgattcg gttcagttcg atcggttatt tcggtttaaa 
     2221 ccgaatagtg ctcaccccta gcgagtgtaa ctttaatcta tttttaaaat taaaattaaa 
     2281 attatttatt ttattataat aattataaat attttataat aaatatatca ttaatttaaa 
     2341 atagcagtag gtataaaata attttaaaaa aatttattta ttataaattc ttcttaatta 
     2401 ttactttaaa attacattat ttactattga aatcgtaaat tatacattta agaattagat 
     2461 tatcattgtc tttaatatta aataaataaa ttaattataa ttaaatatgc attaatattt 
     2521 tcatttataa aattaattta tatttaaaaa taataaaata ttatatttaa cttggttcaa 
     2581 aaaaatatta tatttaatat attatttaaa atttaaaatt ttaattttaa aaattaatta 
     2641 aaattatatt taaatataaa tattaaatgt ttaaattaaa atgtgaaata attaaaatgt 
     2701 ggactttttt ttccttataa aaatcatata tgcacggaac aaacacaacc gtccattgtt 
     2761 caatcaatga attgaaatgt aggaccctgg cgaagtccca ccattactaa tctcaaccac 
     2821 aacacaagta gaggtagagg tgttgagcta gtaaacttat agcatattcc cactgatacc 
     2881 ctttaaccta tgctaatgca aattgccaca atgggtccca cttcacgtgc tctctccctt 
     2941 gggaggtgcc cagtatgttg ggagtatttt ctcaaccagt accgaagcga cacgtgtaca 
     3001 tcaccaacag ctacaatact caccttcctc cctagcaaaa tctttcagtg gatcatcata 
     3061 ttatagcata tcaaatctcc actccaccac aaccaccagc ggaacctatt ttgcgcctaa 
     3121 gcttgttact gtatttttac aacaattacc aacaacaaca aacaacaaac aacattacaa 
     3181 ttactattta caattacaat ggtagatctg agggtaaatt tctagttttt ctccttcatt 
     3241 ttcttggtta ggaccctttt ctctttttat ttttttgagc tttgatcttt ctttaaactg 
     3301 atctattttt taattgattg gttatggtgt aaatattaca tagctttaac tgataatctg 
     3361 attactttat ttcgtgtgtc tatgatgatg atgatagtta cagaaccgac gaactagtct 
     3421 gtacccgatc aacaccgaaa cccgtggcgt gttcgacctc aatggcgtct ggaacttcaa 
     3481 gctggactac gggaaaggac tggaagagaa gtggtacgaa agcaagctga ccgacactat 
     3541 tagtatggcc gtcccaagca gttacaatga cattggcgtg accaaggaaa tccgcaacca 
     3601 tatcggatat gtctggtacg aacgtgagtt cacggtgccg gcctatctga aggatcagcg 
     3661 tatcgtgctc cgcttcggct ctgcaactca caaagcaatt gtctatgtca atggtgagct 
     3721 ggtcgtggag cacaagggcg gattcctgcc attcgaagcg gaaatcaaca actcgctgcg 
     3781 tgatggcatg aatcgcgtca ccgtcgccgt ggacaacatc ctcgacgata gcaccctccc 
     3841 ggtggggctg tacagcgagc gccacgaaga gggcctcgga aaagtcattc gtaacaagcc 
     3901 gaacttcgac ttcttcaact atgcaggcct gcaccgtccg gtgaaaatct acacgacccc 
     3961 gtttacgtac gtcgaggaca tctcggttgt gaccgacttc aatggcccaa ccgggactgt 
     4021 gacctatacg gtggactttc aaggcaaagc cgaaaccgtg aaagtgtcgg tcgtggatga 
     4081 ggaaggcaaa gtggtcgcaa gcaccgaggg cctgagcggt aacgtggaga ttccgaatgt 
     4141 catcctctgg gaaccactga acacgtatct ctaccagatc aaagtggaac tggtgaacga 
     4201 cggactgacc atcgatgtct atgaagagcc gttcggcgtg cggaccgtgg aagtcaacga 
     4261 cggcaagttc ctcatcaaca acaaaccgtt ctacttcaag ggctttggca aacatgagga 
     4321 cactcctatc aacggccgtg gctttaacga agcgagcaat gtgatggatt tcaatatcct 
     4381 caaatggatc ggcgccaaca gcttccggac cgcacactat ccgtactctg aagagttgat 
     4441 gcgtcttgcg gatcgcgagg gtctggtcgt gatcgacgag actccggcag ttggcgtgca 
     4501 cctcaacttc atggccacca cgggactcgg cgaaggcagc gagcgcgtca gtacctggga 
     4561 gaagattcgg acgtttgagc accatcaaga cgttctccgt gaactggtgt ctcgtgacaa 
     4621 gaaccatcca agcgtcgtga tgtggagcat cgccaacgag gcggcgactg aggaagaggg 
     4681 cgcgtacgag tacttcaagc cgttggtgga gctgaccaag gaactcgacc cacagaagcg 
     4741 tccggtcacg atcgtgctgt ttgtgatggc taccccggag acggacaaag tcgccgaact 
     4801 gattgacgtc atcgcgctca atcgctataa cggatggtac ttcgatggcg gtgatctcga 
     4861 agcggccaaa gtccatctcc gccaggaatt tcacgcgtgg aacaagcgtt gcccaggaaa 
     4921 gccgatcatg atcactgagt acggcgcaga caccgttgcg ggctttcacg acattgatcc 
     4981 agtgatgttc accgaggaat atcaagtcga gtactaccag gcgaaccacg tcgtgttcga 
     5041 tgagtttgag aacttcgtgg gtgagcaagc gtggaacttc gcggacttcg cgacctctca 
     5101 gggcgtgatg cgcgtccaag gaaacaagaa gggcgtgttc actcgtgacc gcaagccgaa 
     5161 gctcgccgcg cacgtctttc gcgagcgctg gaccaacatt ccagatttcg gctacaagaa 
     5221 cgctagccat caccatcacc atcacgtgtg agcttgtcaa gcagatcgtt caaacatttg 
     5281 gcaataaagt ttcttaagat tgaatcctgt tgccggtctt gcgatgatta tcatataatt 
     5341 tctgttgaat tacgttaagc atgtaataat taacatgtaa tgcatgacgt tatttatgag 
     5401 atgggttttt atgattagag tcccgcaatt atacatttaa tacgcgatag aaaacaaaat 
     5461 atagcgcgca aactaggata aattatcgcg cgcggtgtca tctatgttac tagatcgacg 
     5521 ctgcaagagg atgcacatgt gaccgaggga atcgggaatt aaactatcag tgtttgacag 
     5581 gatatattgg cgggtaaacc taagagaaaa gagcgtttat tagaataacg gatatttaaa 
     5641 agggcgtgaa aaggtttatc cgttcgtcca tttgtatgtg catgccaacc acagggttcc 
     5701 cctcgggatc aaagtacttt gatccaaccc ctccgctgct atagtgcagt cggcttctga 
     5761 cgttcagtgc agccgtgttc tgaaaacgac atgtcgcaca agtcctaagt tacgcgacag 
     5821 gctgccgccc tgcccttttc ctggcgtttt cttgtcgcgt gttttagtcg cataaagtag 
     5881 aatacttgcg actagaaccg gagacattac gccatgaaca agagcgccgc cgctggcctg 
     5941 ctgggctatg cccgcgtcag caccgacgac caggacttga ccaaccaacg ggccgaactg 
     6001 cacgcggccg gctgcaccaa gctgttttcc gagaagatca ccggcaccag gcgcgaccgc 
     6061 ccggagctgg ccaggatgct tgaccaccta cgccctggcg acgttgtgac agtgaccagg 
     6121 ctagaccgcc tggcccgcag cacccgcgac ctactggaca ttgccgagcg catccaggag 
     6181 gccggcgcgg gcctgcgtag cctggcagag ccgtgggccg acaccaccac gccggccggc 
     6241 cgcatggtgt tgaccgtgtt cgccggcatt gccgagttcg agcgttccct aatcatcgac 
     6301 cgcacccgga gcgggcgcga ggccgccaag gcccgaggcg tgaagtttgg cccccgccct 
     6361 accctcaccc cggcacagat cgcgcacgcc cgcgagctga tcgaccagga aggccgcacc 
     6421 gtgaaagagg cggctgcact gcttggcgtg catcgctcga ccctgtaccg cgcacttgag 
     6481 cgcagcgagg aagtgacgcc caccgaggcc aggcggcgcg gtgccttccg tgaggacgca 
     6541 ttgaccgagg ccgacgccct ggcggccgcc gagaatgaac gccaagagga acaagcatga 
     6601 aaccgcacca ggacggccag gacgaaccgt ttttcattac cgaagagatc gaggcggaga 
     6661 tgatcgcggc cgggtacgtg ttcgagccgc ccgcgcacgt ctcaaccgtg cggctgcatg 
     6721 aaatcctggc cggtttgtct gatgccaagc tggcggcctg gccggccagc ttggccgctg 
     6781 aagaaaccga gcgccgccgt ctaaaaaggt gatgtgtatt tgagtaaaac agcttgcgtc 
     6841 atgcggtcgc tgcgtatatg atgcgatgag taaataaaca aatacgcaag gggaacgcat 
     6901 gaaggttatc gctgtactta accagaaagg cgggtcaggc aagacgacca tcgcaaccca 
     6961 tctagcccgc gccctgcaac tcgccggggc cgatgttctg ttagtcgatt ccgatcccca 
     7021 gggcagtgcc cgcgattggg cggccgtgcg ggaagatcaa ccgctaaccg ttgtcggcat 
     7081 cgaccgcccg acgattgacc gcgacgtgaa ggccatcggc cggcgcgact tcgtagtgat 
     7141 cgacggagcg ccccaggcgg cggacttggc tgtgtccgcg atcaaggcag ccgacttcgt 
     7201 gctgattccg gtgcagccaa gcccttacga catatgggcc accgccgacc tggtggagct 
     7261 ggttaagcag cgcattgagg tcacggatgg aaggctacaa gcggcctttg tcgtgtcgcg 
     7321 ggcgatcaaa ggcacgcgca tcggcggtga ggttgccgag gcgctggccg ggtacgagct 
     7381 gcccattctt gagtcccgta tcacgcagcg cgtgagctac ccaggcactg ccgccgccgg 
     7441 cacaaccgtt cttgaatcag aacccgaggg cgacgctgcc cgcgaggtcc aggcgctggc 
     7501 cgctgaaatt aaatcaaaac tcatttgagt taatgaggta aagagaaaat gagcaaaagc 
     7561 acaaacacgc taagtgccgg ccgtccgagc gcacgcagca gcaaggctgc aacgttggcc 
     7621 agcctggcag acacgccagc catgaagcgg gtcaactttc agttgccggc ggaggatcac 
     7681 accaagctga agatgtacgc ggtacgccaa ggcaagacca ttaccgagct gctatctgaa 
     7741 tacatcgcgc agctaccaga gtaaatgagc aaatgaataa atgagtagat gaattttagc 
     7801 ggctaaagga ggcggcatgg aaaatcaaga acaaccaggc accgacgccg tggaatgccc 
     7861 catgtgtgga ggaacgggcg gttggccagg cgtaagcggc tgggttgtct gccggccctg 
     7921 caatggcact ggaaccccca agcccgagga atcggcgtga cggtcgcaaa ccatccggcc 
     7981 cggtacaaat cggcgcggcg ctgggtgatg acctggtgga gaagttgaag gccgcgcagg 
     8041 ccgcccagcg gcaacgcatc gaggcagaag cacgccccgg tgaatcgtgg caagcggccg 
     8101 ctgatcgaat ccgcaaagaa tcccggcaac cgccggcagc cggtgcgccg tcgattagga 
     8161 agccgcccaa gggcgacgag caaccagatt ttttcgttcc gatgctctat gacgtgggca 
     8221 cccgcgatag tcgcagcatc atggacgtgg ccgttttccg tctgtcgaag cgtgaccgac 
     8281 gagctggcga ggtgatccgc tacgagcttc cagacgggca cgtagaggtt tccgcagggc 
     8341 cggccggcat ggccagtgtg tgggattacg acctggtact gatggcggtt tcccatctaa 
     8401 ccgaatccat gaaccgatac cgggaaggga agggagacaa gcccggccgc gtgttccgtc 
     8461 cacacgttgc ggacgtactc aagttctgcc ggcgagccga tggcggaaag cagaaagacg 
     8521 acctggtaga aacctgcatt cggttaaaca ccacgcacgt tgccatgcag cgtacgaaga 
     8581 aggccaagaa cggccgcctg gtgacggtat ccgagggtga agccttgatt agccgctaca 
     8641 agatcgtaaa gagcgaaacc gggcggccgg agtacatcga gatcgagcta gctgattgga 
     8701 tgtaccgcga gatcacagaa ggcaagaacc cggacgtgct gacggttcac cccgattact 
     8761 ttttgatcga tcccggcatc ggccgttttc tctaccgcct ggcacgccgc gccgcaggca 
     8821 aggcagaagc cagatggttg ttcaagacga tctacgaacg cagtggcagc gccggagagt 
     8881 tcaagaagtt ctgtttcacc gtgcgcaagc tgatcgggtc aaatgacctg ccggagtacg 
     8941 atttgaagga ggaggcgggg caggctggcc cgatcctagt catgcgctac cgcaacctga 
     9001 tcgagggcga agcatccgcc ggttcctaat gtacggagca gatgctaggg caaattgccc 
     9061 tagcagggga aaaaggtcga aaaggtctct ttcctgtgga tagcacgtac attgggaacc 
     9121 caaagccgta cattgggaac cggaacccgt acattgggaa cccaaagccg tacattggga 
     9181 accggtcaca catgtaagtg actgatataa aagagaaaaa aggcgatttt tccgcctaaa 
     9241 actctttaaa acttattaaa actcttaaaa cccgcctggc ctgtgcataa ctgtctggcc 
     9301 agcgcacagc cgaagagctg caaaaagcgc ctacccttcg gtcgctgcgc tccctacgcc 
     9361 ccgccgcttc gcgtcggcct atcgcggccg ctggccgctc aaaaatggct ggcctacggc 
     9421 caggcaatct accagggcgc ggacaagccg cgccgtcgcc actcgaccgc cggcgcccac 
     9481 atcaaggcac cctgcctcgc gcgtttcggt gatgacggtg aaaacctctg acacatgcag 
     9541 ctcccggaga cggtcacagc ttgtctgtaa gcggatgccg ggagcagaca agcccgtcag 
     9601 ggcgcgtcag cgggtgttgg cgggtgtcgg ggcgcagcca tgacccagtc acgtagcgat 
     9661 agcggagtgt atactggctt aactatgcgg catcagagca gattgtactg agagtgcacc 
     9721 atatgcggtg tgaaataccg cacagatgcg taaggagaaa ataccgcatc aggcgctctt 
     9781 ccgcttcctc gctcactgac tcgctgcgct cggtcgttcg gctgcggcga gcggtatcag 
     9841 ctcactcaaa ggcggtaata cggttatcca cagaatcagg ggataacgca ggaaagaaca 
     9901 tgtgagcaaa aggccagcaa aaggccagga accgtaaaaa ggccgcgttg ctggcgtttt 
     9961 tccataggct ccgcccccct gacgagcatc acaaaaatcg acgctcaagt cagaggtggc 
    10021 gaaacccgac aggactataa agataccagg cgtttccccc tggaagctcc ctcgtgcgct 
    10081 ctcctgttcc gaccctgccg cttaccggat acctgtccgc ctttctccct tcgggaagcg 
    10141 tggcgctttc tcatagctca cgctgtaggt atctcagttc ggtgtaggtc gttcgctcca 
    10201 agctgggctg tgtgcacgaa ccccccgttc agcccgaccg ctgcgcctta tccggtaact 
    10261 atcgtcttga gtccaacccg gtaagacacg acttatcgcc actggcagca gccactggta 
    10321 acaggattag cagagcgagg tatgtaggcg gtgctacaga gttcttgaag tggtggccta 
    10381 actacggcta cactagaagg acagtatttg gtatctgcgc tctgctgaag ccagttacct 
    10441 tcggaaaaag agttggtagc tcttgatccg gcaaacaaac caccgctggt agcggtggtt 
    10501 tttttgtttg caagcagcag attacgcgca gaaaaaaagg atctcaagaa gatcctttga 
    10561 tcttttctac ggggtctgac gctcagtgga acgaaaactc acgttaaggg attttggtca 
    10621 tgcattctag gtactaaaac aattcatcca gtaaaatata atattttatt ttctcccaat 
    10681 caggcttgat ccccagtaag tcaaaaaata gctcgacata ctgttcttcc ccgatatcct 
    10741 ccctgatcga ccggacgcag aaggcaatgt cataccactt gtccgccctg ccgcttctcc 
    10801 caagatcaat aaagccactt actttgccat ctttcacaaa gatgttgctg tctcccaggt 
    10861 cgccgtggga aaagacaagt tcctcttcgg gcttttccgt ctttaaaaaa tcatacagct 
    10921 cgcgcggatc tttaaatgga gtatcttctt cccagttttc gcaatccaca tcggccagat 
    10981 cgttattcag taagtaatcc aattcggcta agcggctgtc taagctattc gtatagggac 
    11041 aatccgatat gtcgatggag tgaaagagcc tgatgcactc cgcatacagc tcgataatct 
    11101 tttcagggct ttgttcatct tcatactctt ccgagcaaag gacgccatcg gcctcactca 
    11161 tgagcagatt gctccagcca tcatgccgtt caaagtgcag gacctttgga acaggcagct 
    11221 ttccttccag ccatagcatc atgtcctttt cccgttccac atcataggtg gtccctttat 
    11281 accggctgtc cgtcattttt aaatataggt tttcattttc tcccaccagc ttatatacct 
    11341 tagcctgggc ctcatgggcc ttcctttcac tgcccgcttt ccagtcggga aacctgtcgt 
    11401 gccaggccca catcaaggca ccctgcctcg cgcgtttcgg tgatgacggt gaaaacctct 
    11461 gacacatgca gctcccggag acggtcacag cttgtctgta agcggatgcc gggagcagac 
    11521 aagcccgtca gggcgcgtca gcgggtgttg gcgggtgtcg gggcgcagcc atgacccagt 
    11581 cacgtagcga tagcggagtg tatactggct taactatgcg gcatcagagc agattgtact 
    11641 gagagtgcac catatgcggt gtgaaatacc gcacagatgc gtaaggagaa aataccgcat 
    11701 caggcgctct tccgcttcct cgctcactga ctcgctgcgc tcggtcgttc ggctgcggcg 
    11761 agcggtatca gctcactcaa aggcggtaat acggttatcc acagaatcag gggataacgc 
    11821 aggaaagaac atgtgagcaa aaggccagca aaaggccagg aaccgtaaaa aggccgcgtt 
    11881 gctggcgttt ttccataggc tccgcccccc tgacgagcat cacaaaaatc gacgctcaag 
    11941 tcagaggtgg cgaaacccga caggactata aagataccag gcgtttcccc ctggaagctc 
    12001 cctcgtgcgc tctcctgttc cgaccctgcc gcttaccgga tacctgtccg cctttctccc 
    12061 ttcgggaagc gtggcgcttt ctcatagctc acgctgtagg tatctcagtt cggtgtaggt 
    12121 cgttcgctcc aagctgggct gtgtgcacga accccccgtt cagcccgacc gctgcgcctt 
    12181 atccggtaac tatcgtcttg agtccaaccc ggtaagacac gacttatcgc cactggcagc 
    12241 agccactggt aacaggatta gcagagcgag gtatgtaggc ggtgctacag agttcttgaa 
    12301 gtggtggcct aactacggct acactagaag gacagtattt ggtatctgcg ctctgctgaa 
    12361 gccagttacc ttcggaaaaa gagttggtag ctcttgatcc ggcaaacaaa ccaccgctgg 
    12421 tagcggtggt ttttttgttt gcaagcagca gattacgcgc agaaaaaaag gatctcaaga 
    12481 agatcctttg atcttttcta cggggtctga cgctcagtgg aacgaaaact cacgttaagg 
    12541 gattttggtc atgcattcta ggtactaaaa caattcatcc agtaaaatat aatattttat 
    12601 tttctcccaa tcaggcttga tccccagtaa gtcaaaaaat agctcgacat actgttcttc 
    12661 cccgatatcc tccctgatcg accggacgca gaaggcaatg tcataccact tgtccgccct 
    12721 gccgcttctc ccaagatcaa taaagccact tactttgcca tctttcacaa agatgttgct 
    12781 gtctcccagg tcgccgtggg aaaagacaag ttcctcttcg ggcttttccg tctttaaaaa 
    12841 atcatacagc tcgcgcggat ctttaaatgg agtatcttct tcccagtttt cgcaatccac 
    12901 atcggccaga tcgttattca gtaagtaatc caattcggct aagcggctgt ctaagctatt 
    12961 cgtataggga caatccgata tgtcgatgga gtgaaagagc ctgatgcact ccgcatacag 
    13021 ctcgataatc ttttcagggc tttgttcatc ttcatactct tccgagcaaa ggacgccatc 
    13081 ggcctcactc atgagcagat tgctccagcc atcatgccgt tcaaagtgca ggacctttgg 
    13141 aacaggcagc tttccttcca gccatagcat catgtccttt tcccgttcca catcataggt 
    13201 ggtcccttta taccggctgt ccgtcatttt taaatatagg ttttcatttt ctcccaccag 
    13261 cttatatacc ttagcaggag acattccttc cgtatctttt acgcagcggt atttttcgat 
    13321 cagttttttc aattccggtg atattctcat tttagccatt tattatttcc ttcctctttt 
    13381 ctacagtatt taaagatacc ccaagaagct aattataaca agacgaactc caattcactg 
    13441 ttccttgcat tctaaaacct taaataccag aaaacagctt tttcaaagtt gttttcaaag 
    13501 ttggcgtata acatagtatc gacggagccg attttgaaac cgcggtgatc acaggcagca 
    13561 acgctctgtc atcgttacaa tcaacatgct accctccgcg agatcatccg tgtttcaaac 
    13621 ccggcagctt agttgccgtt cttccgaata gcatcggtaa catgagcaaa gtctgccgcc 
    13681 ttacaacggc tctcccgctg acgccgtccc ggactgatgg gctgcctgta tcgagtggtg 
    13741 attttgtgcc gagctgccgg tcggggagct gttggctggc tgg 
//
