# Supplementary material for: A promoter toolbox for tissue-specific expression supporting translational research in cassava (Manihot esculenta)
Source: Front Plant Sci. 2022 Dec 20;13:1042379. doi: 10.3389/fpls.2022.1042379 (PMC9807883; doi:10.3389/fpls.2022.1042379)
Supplement: Supplementary file 1 [file DataSheet_1.zip › GG L2 pMePsbR-GUS+.gb]

LOCUS       GG\L2\pMePsbR-GU       14636 bp    DNA     circular     18-NOV-2021
DEFINITION  .
SOURCE      
  ORGANISM  
COMMENT     This file is created by Vector NTI
            http://www.invitrogen.com/
COMMENT     ORIGDB|GenBank
COMMENT     VNTDATE|-13993190|
COMMENT     VNTDBDATE|-14137620|
COMMENT     LSOWNER|
COMMENT     VNTNAME|GG L2 pMePsbR-GUS+|
COMMENT     VNTAUTHORNAME|Demo User|
FEATURES             Location/Qualifiers
     promoter        1964..4046
                     /vntifkey="29"
                     /label=pManes.15g102500\promoter\incl.\5UTR\-\2083\bp
     misc_feature    1..25
                     /vntifkey="21"
                     /label=LB
     terminator      103..317
                     /vntifkey="43"
                     /label=CaMV35S\terminator
     CDS             318..1343
                     /vntifkey="4"
                     /label=hptII\CDS
     promoter        1344..1648
                     /vntifkey="29"
                     /label=nos\promoter
     exon            4048..4062
                     /vntifkey="61"
                     /label=Exon1\GUS+
     intron          4063..4252
                     /vntifkey="15"
                     /label=Intron\GUS+
     exon            4253..6100
                     /vntifkey="61"
                     /label=Exon2\GUS+
     terminator      6113..6365
                     /vntifkey="43"
                     /label=nos\terminator
     misc_feature    6428..6452
                     /vntifkey="21"
                     /label=RB
     CDS             complement(11490..12341)
                     /vntifkey="4"
                     /label=KanR\[APH(3�)]
     rep_origin      8776..9879
                     /vntifkey="33"
                     /label=pVS1\RepA
     CDS             7752..8378
                     /vntifkey="4"
                     /label=pVS1\StaA
     rep_origin      9951..10145
                     /vntifkey="33"
                     /label=pVS1\oriV
     rep_origin      10812..11400
                     /vntifkey="33"
                     /label=pBR322\ori
BASE COUNT     3780 a      3626 c      3638 g      3592 t 
ORIGIN
        1 tggcaggata tattgtggtg taaacaaatt gacgcttaga caacttaata acacattgcg 
       61 gacgttttta atgtactgaa ttaacgccga attaattcgg gggatctgga ttttagtact 
      121 ggattttggt tttaggaatt agaaatttta ttgatagaag tattttacaa atacaaatac 
      181 atactaaggg tttcttatat gctcaacaca tgagcgaaac cctataggaa ccctaattcc 
      241 cttatctggg aactactcac acattattat ggagaaactc gagcttgtcg atcgacagat 
      301 cccggtcggc atctactcta tttctttgcc ctcggacgag tgctggggcg tcggtttcca 
      361 ctatcggcga gtacttctac acagccatcg gtccagacgg ccgcgcttct gcgggcgatt 
      421 tgtgtacgcc cgacagtccc ggctccggat cggacgattg cgtcgcatcg accctgcgcc 
      481 caagctgcat catcgaaatt gccgtcaacc aagctctgat agagttggtc aagaccaatg 
      541 cggagcatat acgcccggag tcgtggcgat cctgcaagct ccggatgcct ccgctcgaag 
      601 tagcgcgtct gctgctccat acaagccaac cacggcctcc agaagaagat gttggcgacc 
      661 tcgtattggg aatccccgaa catcgcctcg ctccagtcaa tgaccgctgt tatgcggcca 
      721 ttgtccgtca ggacattgtt ggagccgaaa tccgcgtgca cgaggtgccg gacttcgggg 
      781 cagtcctcgg cccaaagcat cagctcatcg agagcctgcg cgacggacgc actgacggtg 
      841 tcgtccatca cagtttgcca gtgatacaca tggggatcag caatcgcgca tatgaaatca 
      901 cgccatgtag tgtattgacc gattccttgc ggtccgaatg ggccgaaccc gctcgtctgg 
      961 ctaagatcgg ccgcagcgat cgcatccata gcctccgcga ccggttgtag aacagcgggc 
     1021 agttcggttt caggcaggtc ttgcaacgtg acaccctgtg cacggcggga gatgcaatag 
     1081 gtcaggctct cgctaaactc cccaatgtca agcacttccg gaatcgggag cgcggccgat 
     1141 gcaaagtgcc gataaacata acgatctttg tagaaaccat cggcgcagct atttacccgc 
     1201 aggacatatc cacgccctcc tacatcgaag ctgaaagcac gagattcttc gccctccgag 
     1261 agctgcatca ggtcggagac gctgtcgaac ttttcgatca gaaacttctc gacagacgtc 
     1321 gcggtgagtt caggcttttt catatccggt gcagattatt tggattgaga gtgaatatga 
     1381 gactctaatt ggataccgag gggaatttat ggaacgtcag tggagcattt ttgacaagaa 
     1441 atatttgcta gctgatagtg accttaggcg acttttgaac gcgcaataat ggtttctgac 
     1501 gtatgtgctt agctcattaa actccagaaa cccgcggctg agtggctcct tcaacgttgc 
     1561 ggttctgtca gttccaaacg taaaacggct tgtcccgcgt catcggcggg ggtcataacg 
     1621 tgactccctt aattctccgc tcatgatcag attgtcgttt cccgccttca gtttaaacta 
     1681 tcagtgtcca acatgttggc aagctgctct agccaatacg caaaccgcct ctccccgcgc 
     1741 gttggccgat tcattaatgc agctggcacg acaggtttcc cgactggaaa gcgggcagtg 
     1801 agcgcaacgc aattaatgtg agttagctca ctcattaggc accccaggct ttacacttta 
     1861 tgcttccggc tcgtatgttg tgtggaattg tgagcggata acaatttcac acaggaaaca 
     1921 gctatgacca tgattacgaa ttctgcctgc cgaattcgga tccggagcat gtgaatggtg 
     1981 ggtaaaatag gcaaagtaaa aaaaccaaaa aaaagtcaac tagcaaaggc gtcgtcatga 
     2041 ctgattcagc tgcgtttttt tttttttttt ttttgggaat ttgtagactt aggaggaagg 
     2101 aattcagcaa ggacgaggaa gcgagaatct atctatgctc gttccttcct tttatttttt 
     2161 ttaattaatt tttttaggca caattctcac atgttgtaaa tataatattt ttaaattact 
     2221 taattacttt cttataattt ttaattaccg gaaagatcaa aataattcaa cctcaatttt 
     2281 caatgtttaa tatgttatac tcaaagtttg acggctgaat atattataaa aattgatgtg 
     2341 cgaggagatt tttaagggtt tttaaatttt ttcatattat atacgaattt ttttttatta 
     2401 aagcaaatga tatttattta taaatataca gaggcgccat gataacagtg agataagtta 
     2461 gatttagcaa gatattcaaa taagaatatt tagataaaga tttaatttat cggattaatt 
     2521 atcgttctgt aataagttca atatttgact ttaaaaaata aaatctattt aatatttgac 
     2581 tttaaaaaat aaaatttatt aaataaaaaa gacggttaag agatcactaa aaaattttat 
     2641 gtgaaaactc tccgatactc aaattagaat tgaaaacttc acgaaattaa ggaaagtaaa 
     2701 gcagagagag aaaataagag aatggtggtt ttgaattctt catgagtgac cgttcgagag 
     2761 aaatgtgtct tttttcagag aatgagagat ctctttttta gaattagttt gatacataaa 
     2821 tactttttaa taaaattgat gtccctagtg tcacatttcc ttctaataga atagagatat 
     2881 ttttgtgtag atcaggtatt acattaatga tggagtatag gataataaat gtgaaactga 
     2941 tcggttcata ccttttatat taaatgggcg tttatgattt tttggactaa attaaagagg 
     3001 cgataaattt atagaagatt gttattttta ccctgacttc atactgactc atccgaccta 
     3061 tatagaaata aacctttttc agttaatgaa atcagccaca tcagcgtttt aaactttgtt 
     3121 gtagtaaaga tttttaagga ggtcgatctg tttgtcattt ctagtctttg agaaggtaaa 
     3181 tctatatgtt ccggacttaa ataaatttaa gagtgttgct cgtatgattt ttatactcaa 
     3241 tagattgaat ttcttatcga aaagattttc aattcacata tacaaatata atatatatat 
     3301 atagtatttt attttttata cattatcatg ctgtaattaa attaaaaaaa tatatattgt 
     3361 cacaatttga attttaacac ttgtttaaaa ttgtgccatc tttaatttga atttattttc 
     3421 gatcaaatca atcgatatat tcacatattc atctttaatt taaatttagt tttatcatta 
     3481 tgagattcaa attatattat aattaaaaaa ataaagaaaa tatctaataa accttattat 
     3541 tttgattagt ttttggattt attagtttta ttatataaaa aagtgattaa tagattcaat 
     3601 taatttgtaa taatttattg tatagtataa aattgataaa ttaattgaat aaagcagaat 
     3661 ggaatacgta aatactgtct tatgctttat taaacataaa ttttataatt ttttttgaga 
     3721 gaataaattt tataattaat gatgtagaag attattgcaa atgtttaaat gtttaccact 
     3781 aaataaaata aatttttttt ataaataatt agaaccaatg gagtgactcc acgcgtgcaa 
     3841 ggcatggatg aaaggtgaag gatttgcaac cacccatcct gataacgttt gcaacatcat 
     3901 atccagatat aaaaccacaa aacctggaca cgtggtgaag tgagaatcac tattcagtaa 
     3961 tttaattatt ttatttattt atttatcagt gcaacatttt acttgaaaag attgaaaggc 
     4021 aaagaagaga gaagagaaga aaacaaaatg gtagatctga gggtaaattt ctagtttttc 
     4081 tccttcattt tcttggttag gacccttttc tctttttatt tttttgagct ttgatctttc 
     4141 tttaaactga tctatttttt aattgattgg ttatggtgta aatattacat agctttaact 
     4201 gataatctga ttactttatt tcgtgtgtct atgatgatga tgatagttac agaaccgacg 
     4261 aactagtctg tacccgatca acaccgaaac ccgtggcgtg ttcgacctca atggcgtctg 
     4321 gaacttcaag ctggactacg ggaaaggact ggaagagaag tggtacgaaa gcaagctgac 
     4381 cgacactatt agtatggccg tcccaagcag ttacaatgac attggcgtga ccaaggaaat 
     4441 ccgcaaccat atcggatatg tctggtacga acgtgagttc acggtgccgg cctatctgaa 
     4501 ggatcagcgt atcgtgctcc gcttcggctc tgcaactcac aaagcaattg tctatgtcaa 
     4561 tggtgagctg gtcgtggagc acaagggcgg attcctgcca ttcgaagcgg aaatcaacaa 
     4621 ctcgctgcgt gatggcatga atcgcgtcac cgtcgccgtg gacaacatcc tcgacgatag 
     4681 caccctcccg gtggggctgt acagcgagcg ccacgaagag ggcctcggaa aagtcattcg 
     4741 taacaagccg aacttcgact tcttcaacta tgcaggcctg caccgtccgg tgaaaatcta 
     4801 cacgaccccg tttacgtacg tcgaggacat ctcggttgtg accgacttca atggcccaac 
     4861 cgggactgtg acctatacgg tggactttca aggcaaagcc gaaaccgtga aagtgtcggt 
     4921 cgtggatgag gaaggcaaag tggtcgcaag caccgagggc ctgagcggta acgtggagat 
     4981 tccgaatgtc atcctctggg aaccactgaa cacgtatctc taccagatca aagtggaact 
     5041 ggtgaacgac ggactgacca tcgatgtcta tgaagagccg ttcggcgtgc ggaccgtgga 
     5101 agtcaacgac ggcaagttcc tcatcaacaa caaaccgttc tacttcaagg gctttggcaa 
     5161 acatgaggac actcctatca acggccgtgg ctttaacgaa gcgagcaatg tgatggattt 
     5221 caatatcctc aaatggatcg gcgccaacag cttccggacc gcacactatc cgtactctga 
     5281 agagttgatg cgtcttgcgg atcgcgaggg tctggtcgtg atcgacgaga ctccggcagt 
     5341 tggcgtgcac ctcaacttca tggccaccac gggactcggc gaaggcagcg agcgcgtcag 
     5401 tacctgggag aagattcgga cgtttgagca ccatcaagac gttctccgtg aactggtgtc 
     5461 tcgtgacaag aaccatccaa gcgtcgtgat gtggagcatc gccaacgagg cggcgactga 
     5521 ggaagagggc gcgtacgagt acttcaagcc gttggtggag ctgaccaagg aactcgaccc 
     5581 acagaagcgt ccggtcacga tcgtgctgtt tgtgatggct accccggaga cggacaaagt 
     5641 cgccgaactg attgacgtca tcgcgctcaa tcgctataac ggatggtact tcgatggcgg 
     5701 tgatctcgaa gcggccaaag tccatctccg ccaggaattt cacgcgtgga acaagcgttg 
     5761 cccaggaaag ccgatcatga tcactgagta cggcgcagac accgttgcgg gctttcacga 
     5821 cattgatcca gtgatgttca ccgaggaata tcaagtcgag tactaccagg cgaaccacgt 
     5881 cgtgttcgat gagtttgaga acttcgtggg tgagcaagcg tggaacttcg cggacttcgc 
     5941 gacctctcag ggcgtgatgc gcgtccaagg aaacaagaag ggcgtgttca ctcgtgaccg 
     6001 caagccgaag ctcgccgcgc acgtctttcg cgagcgctgg accaacattc cagatttcgg 
     6061 ctacaagaac gctagccatc accatcacca tcacgtgtga gcttgtcaag cagatcgttc 
     6121 aaacatttgg caataaagtt tcttaagatt gaatcctgtt gccggtcttg cgatgattat 
     6181 catataattt ctgttgaatt acgttaagca tgtaataatt aacatgtaat gcatgacgtt 
     6241 atttatgaga tgggttttta tgattagagt cccgcaatta tacatttaat acgcgataga 
     6301 aaacaaaata tagcgcgcaa actaggataa attatcgcgc gcggtgtcat ctatgttact 
     6361 agatcgacgc tgcaagagga tgcacatgtg accgagggag ggaatcggga attaaactat 
     6421 cagtgtttga caggatatat tggcgggtaa acctaagaga aaagagcgtt tattagaata 
     6481 acggatattt aaaagggcgt gaaaaggttt atccgttcgt ccatttgtat gtgcatgcca 
     6541 accacagggt tcccctcggg atcaaagtac tttgatccaa cccctccgct gctatagtgc 
     6601 agtcggcttc tgacgttcag tgcagccgtg ttctgaaaac gacatgtcgc acaagtccta 
     6661 agttacgcga caggctgccg ccctgccctt ttcctggcgt tttcttgtcg cgtgttttag 
     6721 tcgcataaag tagaatactt gcgactagaa ccggagacat tacgccatga acaagagcgc 
     6781 cgccgctggc ctgctgggct atgcccgcgt cagcaccgac gaccaggact tgaccaacca 
     6841 acgggccgaa ctgcacgcgg ccggctgcac caagctgttt tccgagaaga tcaccggcac 
     6901 caggcgcgac cgcccggagc tggccaggat gcttgaccac ctacgccctg gcgacgttgt 
     6961 gacagtgacc aggctagacc gcctggcccg cagcacccgc gacctactgg acattgccga 
     7021 gcgcatccag gaggccggcg cgggcctgcg tagcctggca gagccgtggg ccgacaccac 
     7081 cacgccggcc ggccgcatgg tgttgaccgt gttcgccggc attgccgagt tcgagcgttc 
     7141 cctaatcatc gaccgcaccc ggagcgggcg cgaggccgcc aaggcccgag gcgtgaagtt 
     7201 tggcccccgc cctaccctca ccccggcaca gatcgcgcac gcccgcgagc tgatcgacca 
     7261 ggaaggccgc accgtgaaag aggcggctgc actgcttggc gtgcatcgct cgaccctgta 
     7321 ccgcgcactt gagcgcagcg aggaagtgac gcccaccgag gccaggcggc gcggtgcctt 
     7381 ccgtgaggac gcattgaccg aggccgacgc cctggcggcc gccgagaatg aacgccaaga 
     7441 ggaacaagca tgaaaccgca ccaggacggc caggacgaac cgtttttcat taccgaagag 
     7501 atcgaggcgg agatgatcgc ggccgggtac gtgttcgagc cgcccgcgca cgtctcaacc 
     7561 gtgcggctgc atgaaatcct ggccggtttg tctgatgcca agctggcggc ctggccggcc 
     7621 agcttggccg ctgaagaaac cgagcgccgc cgtctaaaaa ggtgatgtgt atttgagtaa 
     7681 aacagcttgc gtcatgcggt cgctgcgtat atgatgcgat gagtaaataa acaaatacgc 
     7741 aaggggaacg catgaaggtt atcgctgtac ttaaccagaa aggcgggtca ggcaagacga 
     7801 ccatcgcaac ccatctagcc cgcgccctgc aactcgccgg ggccgatgtt ctgttagtcg 
     7861 attccgatcc ccagggcagt gcccgcgatt gggcggccgt gcgggaagat caaccgctaa 
     7921 ccgttgtcgg catcgaccgc ccgacgattg accgcgacgt gaaggccatc ggccggcgcg 
     7981 acttcgtagt gatcgacgga gcgccccagg cggcggactt ggctgtgtcc gcgatcaagg 
     8041 cagccgactt cgtgctgatt ccggtgcagc caagccctta cgacatatgg gccaccgccg 
     8101 acctggtgga gctggttaag cagcgcattg aggtcacgga tggaaggcta caagcggcct 
     8161 ttgtcgtgtc gcgggcgatc aaaggcacgc gcatcggcgg tgaggttgcc gaggcgctgg 
     8221 ccgggtacga gctgcccatt cttgagtccc gtatcacgca gcgcgtgagc tacccaggca 
     8281 ctgccgccgc cggcacaacc gttcttgaat cagaacccga gggcgacgct gcccgcgagg 
     8341 tccaggcgct ggccgctgaa attaaatcaa aactcatttg agttaatgag gtaaagagaa 
     8401 aatgagcaaa agcacaaaca cgctaagtgc cggccgtccg agcgcacgca gcagcaaggc 
     8461 tgcaacgttg gccagcctgg cagacacgcc agccatgaag cgggtcaact ttcagttgcc 
     8521 ggcggaggat cacaccaagc tgaagatgta cgcggtacgc caaggcaaga ccattaccga 
     8581 gctgctatct gaatacatcg cgcagctacc agagtaaatg agcaaatgaa taaatgagta 
     8641 gatgaatttt agcggctaaa ggaggcggca tggaaaatca agaacaacca ggcaccgacg 
     8701 ccgtggaatg ccccatgtgt ggaggaacgg gcggttggcc aggcgtaagc ggctgggttg 
     8761 tctgccggcc ctgcaatggc actggaaccc ccaagcccga ggaatcggcg tgacggtcgc 
     8821 aaaccatccg gcccggtaca aatcggcgcg gcgctgggtg atgacctggt ggagaagttg 
     8881 aaggccgcgc aggccgccca gcggcaacgc atcgaggcag aagcacgccc cggtgaatcg 
     8941 tggcaagcgg ccgctgatcg aatccgcaaa gaatcccggc aaccgccggc agccggtgcg 
     9001 ccgtcgatta ggaagccgcc caagggcgac gagcaaccag attttttcgt tccgatgctc 
     9061 tatgacgtgg gcacccgcga tagtcgcagc atcatggacg tggccgtttt ccgtctgtcg 
     9121 aagcgtgacc gacgagctgg cgaggtgatc cgctacgagc ttccagacgg gcacgtagag 
     9181 gtttccgcag ggccggccgg catggccagt gtgtgggatt acgacctggt actgatggcg 
     9241 gtttcccatc taaccgaatc catgaaccga taccgggaag ggaagggaga caagcccggc 
     9301 cgcgtgttcc gtccacacgt tgcggacgta ctcaagttct gccggcgagc cgatggcgga 
     9361 aagcagaaag acgacctggt agaaacctgc attcggttaa acaccacgca cgttgccatg 
     9421 cagcgtacga agaaggccaa gaacggccgc ctggtgacgg tatccgaggg tgaagccttg 
     9481 attagccgct acaagatcgt aaagagcgaa accgggcggc cggagtacat cgagatcgag 
     9541 ctagctgatt ggatgtaccg cgagatcaca gaaggcaaga acccggacgt gctgacggtt 
     9601 caccccgatt actttttgat cgatcccggc atcggccgtt ttctctaccg cctggcacgc 
     9661 cgcgccgcag gcaaggcaga agccagatgg ttgttcaaga cgatctacga acgcagtggc 
     9721 agcgccggag agttcaagaa gttctgtttc accgtgcgca agctgatcgg gtcaaatgac 
     9781 ctgccggagt acgatttgaa ggaggaggcg gggcaggctg gcccgatcct agtcatgcgc 
     9841 taccgcaacc tgatcgaggg cgaagcatcc gccggttcct aatgtacgga gcagatgcta 
     9901 gggcaaattg ccctagcagg ggaaaaaggt cgaaaaggtc tctttcctgt ggatagcacg 
     9961 tacattggga acccaaagcc gtacattggg aaccggaacc cgtacattgg gaacccaaag 
    10021 ccgtacattg ggaaccggtc acacatgtaa gtgactgata taaaagagaa aaaaggcgat 
    10081 ttttccgcct aaaactcttt aaaacttatt aaaactctta aaacccgcct ggcctgtgca 
    10141 taactgtctg gccagcgcac agccgaagag ctgcaaaaag cgcctaccct tcggtcgctg 
    10201 cgctccctac gccccgccgc ttcgcgtcgg cctatcgcgg ccgctggccg ctcaaaaatg 
    10261 gctggcctac ggccaggcaa tctaccaggg cgcggacaag ccgcgccgtc gccactcgac 
    10321 cgccggcgcc cacatcaagg caccctgcct cgcgcgtttc ggtgatgacg gtgaaaacct 
    10381 ctgacacatg cagctcccgg agacggtcac agcttgtctg taagcggatg ccgggagcag 
    10441 acaagcccgt cagggcgcgt cagcgggtgt tggcgggtgt cggggcgcag ccatgaccca 
    10501 gtcacgtagc gatagcggag tgtatactgg cttaactatg cggcatcaga gcagattgta 
    10561 ctgagagtgc accatatgcg gtgtgaaata ccgcacagat gcgtaaggag aaaataccgc 
    10621 atcaggcgct cttccgcttc ctcgctcact gactcgctgc gctcggtcgt tcggctgcgg 
    10681 cgagcggtat cagctcactc aaaggcggta atacggttat ccacagaatc aggggataac 
    10741 gcaggaaaga acatgtgagc aaaaggccag caaaaggcca ggaaccgtaa aaaggccgcg 
    10801 ttgctggcgt ttttccatag gctccgcccc cctgacgagc atcacaaaaa tcgacgctca 
    10861 agtcagaggt ggcgaaaccc gacaggacta taaagatacc aggcgtttcc ccctggaagc 
    10921 tccctcgtgc gctctcctgt tccgaccctg ccgcttaccg gatacctgtc cgcctttctc 
    10981 ccttcgggaa gcgtggcgct ttctcatagc tcacgctgta ggtatctcag ttcggtgtag 
    11041 gtcgttcgct ccaagctggg ctgtgtgcac gaaccccccg ttcagcccga ccgctgcgcc 
    11101 ttatccggta actatcgtct tgagtccaac ccggtaagac acgacttatc gccactggca 
    11161 gcagccactg gtaacaggat tagcagagcg aggtatgtag gcggtgctac agagttcttg 
    11221 aagtggtggc ctaactacgg ctacactaga aggacagtat ttggtatctg cgctctgctg 
    11281 aagccagtta ccttcggaaa aagagttggt agctcttgat ccggcaaaca aaccaccgct 
    11341 ggtagcggtg gtttttttgt ttgcaagcag cagattacgc gcagaaaaaa aggatctcaa 
    11401 gaagatcctt tgatcttttc tacggggtct gacgctcagt ggaacgaaaa ctcacgttaa 
    11461 gggattttgg tcatgcattc taggtactaa aacaattcat ccagtaaaat ataatatttt 
    11521 attttctccc aatcaggctt gatccccagt aagtcaaaaa atagctcgac atactgttct 
    11581 tccccgatat cctccctgat cgaccggacg cagaaggcaa tgtcatacca cttgtccgcc 
    11641 ctgccgcttc tcccaagatc aataaagcca cttactttgc catctttcac aaagatgttg 
    11701 ctgtctccca ggtcgccgtg ggaaaagaca agttcctctt cgggcttttc cgtctttaaa 
    11761 aaatcataca gctcgcgcgg atctttaaat ggagtatctt cttcccagtt ttcgcaatcc 
    11821 acatcggcca gatcgttatt cagtaagtaa tccaattcgg ctaagcggct gtctaagcta 
    11881 ttcgtatagg gacaatccga tatgtcgatg gagtgaaaga gcctgatgca ctccgcatac 
    11941 agctcgataa tcttttcagg gctttgttca tcttcatact cttccgagca aaggacgcca 
    12001 tcggcctcac tcatgagcag attgctccag ccatcatgcc gttcaaagtg caggaccttt 
    12061 ggaacaggca gctttccttc cagccatagc atcatgtcct tttcccgttc cacatcatag 
    12121 gtggtccctt tataccggct gtccgtcatt tttaaatata ggttttcatt ttctcccacc 
    12181 agcttatata ccttagcctg ggcctcatgg gccttccttt cactgcccgc tttccagtcg 
    12241 ggaaacctgt cgtgccaggc ccacatcaag gcaccctgcc tcgcgcgttt cggtgatgac 
    12301 ggtgaaaacc tctgacacat gcagctcccg gagacggtca cagcttgtct gtaagcggat 
    12361 gccgggagca gacaagcccg tcagggcgcg tcagcgggtg ttggcgggtg tcggggcgca 
    12421 gccatgaccc agtcacgtag cgatagcgga gtgtatactg gcttaactat gcggcatcag 
    12481 agcagattgt actgagagtg caccatatgc ggtgtgaaat accgcacaga tgcgtaagga 
    12541 gaaaataccg catcaggcgc tcttccgctt cctcgctcac tgactcgctg cgctcggtcg 
    12601 ttcggctgcg gcgagcggta tcagctcact caaaggcggt aatacggtta tccacagaat 
    12661 caggggataa cgcaggaaag aacatgtgag caaaaggcca gcaaaaggcc aggaaccgta 
    12721 aaaaggccgc gttgctggcg tttttccata ggctccgccc ccctgacgag catcacaaaa 
    12781 atcgacgctc aagtcagagg tggcgaaacc cgacaggact ataaagatac caggcgtttc 
    12841 cccctggaag ctccctcgtg cgctctcctg ttccgaccct gccgcttacc ggatacctgt 
    12901 ccgcctttct cccttcggga agcgtggcgc tttctcatag ctcacgctgt aggtatctca 
    12961 gttcggtgta ggtcgttcgc tccaagctgg gctgtgtgca cgaacccccc gttcagcccg 
    13021 accgctgcgc cttatccggt aactatcgtc ttgagtccaa cccggtaaga cacgacttat 
    13081 cgccactggc agcagccact ggtaacagga ttagcagagc gaggtatgta ggcggtgcta 
    13141 cagagttctt gaagtggtgg cctaactacg gctacactag aaggacagta tttggtatct 
    13201 gcgctctgct gaagccagtt accttcggaa aaagagttgg tagctcttga tccggcaaac 
    13261 aaaccaccgc tggtagcggt ggtttttttg tttgcaagca gcagattacg cgcagaaaaa 
    13321 aaggatctca agaagatcct ttgatctttt ctacggggtc tgacgctcag tggaacgaaa 
    13381 actcacgtta agggattttg gtcatgcatt ctaggtacta aaacaattca tccagtaaaa 
    13441 tataatattt tattttctcc caatcaggct tgatccccag taagtcaaaa aatagctcga 
    13501 catactgttc ttccccgata tcctccctga tcgaccggac gcagaaggca atgtcatacc 
    13561 acttgtccgc cctgccgctt ctcccaagat caataaagcc acttactttg ccatctttca 
    13621 caaagatgtt gctgtctccc aggtcgccgt gggaaaagac aagttcctct tcgggctttt 
    13681 ccgtctttaa aaaatcatac agctcgcgcg gatctttaaa tggagtatct tcttcccagt 
    13741 tttcgcaatc cacatcggcc agatcgttat tcagtaagta atccaattcg gctaagcggc 
    13801 tgtctaagct attcgtatag ggacaatccg atatgtcgat ggagtgaaag agcctgatgc 
    13861 actccgcata cagctcgata atcttttcag ggctttgttc atcttcatac tcttccgagc 
    13921 aaaggacgcc atcggcctca ctcatgagca gattgctcca gccatcatgc cgttcaaagt 
    13981 gcaggacctt tggaacaggc agctttcctt ccagccatag catcatgtcc ttttcccgtt 
    14041 ccacatcata ggtggtccct ttataccggc tgtccgtcat ttttaaatat aggttttcat 
    14101 tttctcccac cagcttatat accttagcag gagacattcc ttccgtatct tttacgcagc 
    14161 ggtatttttc gatcagtttt ttcaattccg gtgatattct cattttagcc atttattatt 
    14221 tccttcctct tttctacagt atttaaagat accccaagaa gctaattata acaagacgaa 
    14281 ctccaattca ctgttccttg cattctaaaa ccttaaatac cagaaaacag ctttttcaaa 
    14341 gttgttttca aagttggcgt ataacatagt atcgacggag ccgattttga aaccgcggtg 
    14401 atcacaggca gcaacgctct gtcatcgtta caatcaacat gctaccctcc gcgagatcat 
    14461 ccgtgtttca aacccggcag cttagttgcc gttcttccga atagcatcgg taacatgagc 
    14521 aaagtctgcc gccttacaac ggctctcccg ctgacgccgt cccggactga tgggctgcct 
    14581 gtatcgagtg gtgattttgt gccgagctgc cggtcgggga gctgttggct ggctgg 
//
