# Supplementary material for: A promoter toolbox for tissue-specific expression supporting translational research in cassava (Manihot esculenta)
Source: Front Plant Sci. 2022 Dec 20;13:1042379. doi: 10.3389/fpls.2022.1042379 (PMC9807883; doi:10.3389/fpls.2022.1042379)
Supplement: Supplementary file 1 [file DataSheet_1.zip › GG L2 pMeSUS1-GUS+.gb]

LOCUS       GG\L2_pMeSUS1-GU       14549 bp    DNA     circular UNA 18-NOV-2021
DEFINITION  Concatenation of 3 sequences.
ACCESSION   urn.local...1584014491174.115
VERSION     urn.local...1584014491174.115
SOURCE      
  ORGANISM  
COMMENT     This file is created by Vector NTI
            http://www.invitrogen.com/
COMMENT     ORIGDB|GenBank
COMMENT     VNTDATE|-13993574|
COMMENT     VNTDBDATE|-14137621|
COMMENT     LSOWNER|
COMMENT     VNTNAME|GG L2_pMeSUS1-GUS|
COMMENT     VNTAUTHORNAME|Demo User|
FEATURES             Location/Qualifiers
     3'UTR           6022..6284
                     /vntifkey="50"
                     /label=nos\terminator
     misc_feature    1..25
                     /vntifkey="21"
                     /label=LB
                     /note="Geneious type: left boader"
     misc_feature    1964..3963
                     /vntifkey="21"
                     /label=pMeSuS1\promoter\incl.\5UTR\-\2000\bp
                     /note="Geneious type: promoter+5U"
     misc_feature    complement(6341..6365)
                     /vntifkey="21"
                     /label=RB
                     /note="Geneious type: right boader"
     misc_feature    1943..1943
                     /vntifkey="21"
                     /label=origin
                     /note="Geneious type: origin"
     misc_feature    1943..1943
                     /vntifkey="21"
                     /label=origin
                     /note="Geneious type: origin"
     terminator      103..317
                     /vntifkey="43"
                     /label=CaMV35S\terminator
     CDS             complement(318..1343)
                     /vntifkey="4"
                     /label=hptII\CDS
     promoter        complement(1344..1648)
                     /vntifkey="29"
                     /label=nos\promoter
     exon            3965..3979
                     /vntifkey="61"
                     /label=Exon1\GUS+
     intron          3980..4169
                     /vntifkey="15"
                     /label=Intron\GUS+
     exon            4170..6017
                     /vntifkey="61"
                     /label=Exon2\GUS+
     CDS             complement(11403..12254)
                     /vntifkey="4"
                     /label=KanR\[APH(3')]
     rep_origin      10725..11313
                     /vntifkey="33"
                     /label=pBR322\ori
     rep_origin      9864..10058
                     /vntifkey="33"
                     /label=pVS1\oriV
     CDS             8689..9792
                     /vntifkey="4"
                     /label=pVS1\RepA
     CDS             7665..8291
                     /vntifkey="4"
                     /label=pVS1\StaA
BASE COUNT     3505 a      3755 c      3638 g      3651 t 
ORIGIN
        1 tggcaggata tattgtggtg taaacaaatt gacgcttaga caacttaata acacattgcg 
       61 gacgttttta atgtactgaa ttaacgccga attaattcgg gggatctgga ttttagtact 
      121 ggattttggt tttaggaatt agaaatttta ttgatagaag tattttacaa atacaaatac 
      181 atactaaggg tttcttatat gctcaacaca tgagcgaaac cctataggaa ccctaattcc 
      241 cttatctggg aactactcac acattattat ggagaaactc gagcttgtcg atcgacagat 
      301 cccggtcggc atctactcta tttctttgcc ctcggacgag tgctggggcg tcggtttcca 
      361 ctatcggcga gtacttctac acagccatcg gtccagacgg ccgcgcttct gcgggcgatt 
      421 tgtgtacgcc cgacagtccc ggctccggat cggacgattg cgtcgcatcg accctgcgcc 
      481 caagctgcat catcgaaatt gccgtcaacc aagctctgat agagttggtc aagaccaatg 
      541 cggagcatat acgcccggag tcgtggcgat cctgcaagct ccggatgcct ccgctcgaag 
      601 tagcgcgtct gctgctccat acaagccaac cacggcctcc agaagaagat gttggcgacc 
      661 tcgtattggg aatccccgaa catcgcctcg ctccagtcaa tgaccgctgt tatgcggcca 
      721 ttgtccgtca ggacattgtt ggagccgaaa tccgcgtgca cgaggtgccg gacttcgggg 
      781 cagtcctcgg cccaaagcat cagctcatcg agagcctgcg cgacggacgc actgacggtg 
      841 tcgtccatca cagtttgcca gtgatacaca tggggatcag caatcgcgca tatgaaatca 
      901 cgccatgtag tgtattgacc gattccttgc ggtccgaatg ggccgaaccc gctcgtctgg 
      961 ctaagatcgg ccgcagcgat cgcatccata gcctccgcga ccggttgtag aacagcgggc 
     1021 agttcggttt caggcaggtc ttgcaacgtg acaccctgtg cacggcggga gatgcaatag 
     1081 gtcaggctct cgctaaactc cccaatgtca agcacttccg gaatcgggag cgcggccgat 
     1141 gcaaagtgcc gataaacata acgatctttg tagaaaccat cggcgcagct atttacccgc 
     1201 aggacatatc cacgccctcc tacatcgaag ctgaaagcac gagattcttc gccctccgag 
     1261 agctgcatca ggtcggagac gctgtcgaac ttttcgatca gaaacttctc gacagacgtc 
     1321 gcggtgagtt caggcttttt catatccggt gcagattatt tggattgaga gtgaatatga 
     1381 gactctaatt ggataccgag gggaatttat ggaacgtcag tggagcattt ttgacaagaa 
     1441 atatttgcta gctgatagtg accttaggcg acttttgaac gcgcaataat ggtttctgac 
     1501 gtatgtgctt agctcattaa actccagaaa cccgcggctg agtggctcct tcaacgttgc 
     1561 ggttctgtca gttccaaacg taaaacggct tgtcccgcgt catcggcggg ggtcataacg 
     1621 tgactccctt aattctccgc tcatgatcag attgtcgttt cccgccttca gtttaaacta 
     1681 tcagtgtcca acatgttggc aagctgctct agccaatacg caaaccgcct ctccccgcgc 
     1741 gttggccgat tcattaatgc agctggcacg acaggtttcc cgactggaaa gcgggcagtg 
     1801 agcgcaacgc aattaatgtg agttagctca ctcattaggc accccaggct ttacacttta 
     1861 tgcttccggc tcgtatgttg tgtggaattg tgagcggata acaatttcac acaggaaaca 
     1921 gctatgacca tgattacgaa ttctgccgaa ttcggatccg gagtggcatt gcatcagttg 
     1981 ttttactctt tcaggatatt cctctacgat tcttgtttca acagagttgg atgaccaacc 
     2041 gtattatttc ttgtatgtac caatggatta gatttgtgtg cattaataat aacgagctgg 
     2101 ttggctggct aggcagcaga aaatgaatta aaatggctgg ctttgtcgat caagcatctt 
     2161 tatccgttca ttcccatgat tggacccact tctgcctgca acttcatcac tgtccctaca 
     2221 caacattacc taccaccacc agcaccaccg gctctggcag ttccccgttt ccatttcttt 
     2281 gaaagatctt tgttttcatc cttttttagc ttgattttta agttatttgt gcacagttca 
     2341 tttcacacaa gtaactagtt ggagattaag tccgtcagaa gagtctgttt cgcattgagt 
     2401 ttaaaggtta aaaaagtatt tttcagaaaa aaatatcatg tttaaaaaaa aaagcaatat 
     2461 gtgttcttga caaaattaaa tttaaatatt ttttaaataa tattttaaaa agtgttttta 
     2521 aaatatgagt gctgcttaac tttcctctcg ttgcttgttt gaaattatca ttttctagta 
     2581 gaatatacta gaaatctttt aaattaccat aataccctta gcccgcaaat ctctcttatt 
     2641 aaattcttaa tctttattaa agatattata agacaatgaa aaaattatta aaatatttac 
     2701 tgcgtgccca gctatttgtt tctttttttt tttttaattt tttttttatt gcagggttgt 
     2761 tgcaatgact tttttcaatt ttccccttgt ttcttacact tttttctcta taaattttca 
     2821 ccaattcttc tctttcaatc accccacttc attgcgtttc ccttctttat tctccttttt 
     2881 tgcgtttggt tagtctattt tctcttttat tttctctttt attttctgtt tgcttcttat 
     2941 ttttcccaag atttttggtt tttgagtgtt ctgctttagt tggcttgcat acaagcctac 
     3001 aaggctctgg agatctgcta aggactgtag ttgtttccct tgatcatggc gttttactct 
     3061 tgctgcttat ataataactt gctcaggctg gcctagagaa aatttgcata tcatggcact 
     3121 attagtgttc aaaatttgat tatcatgtaa taagcggctt gatctgtggt ttaaaagttt 
     3181 gtactcaact tacaacgtca tgatgctttt tcttggtgac tatgttgttc tcataaggcc 
     3241 aactttacta gttttctttc taatggccga gttccttttc aacttaaatg gcggaatagt 
     3301 tcagctctaa attttctttc ttgttgtcaa aatttcttat ctattttctg ggtcaaaata 
     3361 tttaactttt ccacgaagaa gtttcaagct tccttctttt gatggttcct gcatatgtgt 
     3421 ttcttggaga attattctct ctactctgct ttattcttct tgcagggaag tctttccttt 
     3481 ggtcaataga aaaaaacagt tctttcttct ttgatcaacc cattttttaa atgggaattt 
     3541 tttttttctg ctgtatccca cagctctttt aaaaataaac ccattattga tattggatct 
     3601 ttattttgca caaggttctg attctgttgg gcactctttg ctaaattgtt taattatgtg 
     3661 tgcagtgatc tatagatctt taacatttat gtgctgcatt atttaagaca gtgttcttag 
     3721 tcaacagtac actcttaagt ctctaaatca aatataaaat caaaatggtc ggcgaggtgg 
     3781 taggtgtaga tttttttttt actcttctag aatcactggt tttgttgggt tttgacttta 
     3841 gggtgattat ccaaatgctt atatactgat attttcagtt cgttttaata tatccgtttt 
     3901 tgtgattctt acatttgttt ttgtttcatc tgaactcttg cagaggtttt ctgatcataa 
     3961 gctaatggta gatctgaggg taaatttcta gtttttctcc ttcattttct tggttaggac 
     4021 ccttttctct ttttattttt ttgagctttg atctttcttt aaactgatct attttttaat 
     4081 tgattggtta tggtgtaaat attacatagc tttaactgat aatctgatta ctttatttcg 
     4141 tgtgtctatg atgatgatga tagttacaga accgacgaac tagtctgtac ccgatcaaca 
     4201 ccgaaacccg tggcgtgttc gacctcaatg gcgtctggaa cttcaagctg gactacggga 
     4261 aaggactgga agagaagtgg tacgaaagca agctgaccga cactattagt atggccgtcc 
     4321 caagcagtta caatgacatt ggcgtgacca aggaaatccg caaccatatc ggatatgtct 
     4381 ggtacgaacg tgagttcacg gtgccggcct atctgaagga tcagcgtatc gtgctccgct 
     4441 tcggctctgc aactcacaaa gcaattgtct atgtcaatgg tgagctggtc gtggagcaca 
     4501 agggcggatt cctgccattc gaagcggaaa tcaacaactc gctgcgtgat ggcatgaatc 
     4561 gcgtcaccgt cgccgtggac aacatcctcg acgatagcac cctcccggtg gggctgtaca 
     4621 gcgagcgcca cgaagagggc ctcggaaaag tcattcgtaa caagccgaac ttcgacttct 
     4681 tcaactatgc aggcctgcac cgtccggtga aaatctacac gaccccgttt acgtacgtcg 
     4741 aggacatctc ggttgtgacc gacttcaatg gcccaaccgg gactgtgacc tatacggtgg 
     4801 actttcaagg caaagccgaa accgtgaaag tgtcggtcgt ggatgaggaa ggcaaagtgg 
     4861 tcgcaagcac cgagggcctg agcggtaacg tggagattcc gaatgtcatc ctctgggaac 
     4921 cactgaacac gtatctctac cagatcaaag tggaactggt gaacgacgga ctgaccatcg 
     4981 atgtctatga agagccgttc ggcgtgcgga ccgtggaagt caacgacggc aagttcctca 
     5041 tcaacaacaa accgttctac ttcaagggct ttggcaaaca tgaggacact cctatcaacg 
     5101 gccgtggctt taacgaagcg agcaatgtga tggatttcaa tatcctcaaa tggatcggcg 
     5161 ccaacagctt ccggaccgca cactatccgt actctgaaga gttgatgcgt cttgcggatc 
     5221 gcgagggtct ggtcgtgatc gacgagactc cggcagttgg cgtgcacctc aacttcatgg 
     5281 ccaccacggg actcggcgaa ggcagcgagc gcgtcagtac ctgggagaag attcggacgt 
     5341 ttgagcacca tcaagacgtt ctccgtgaac tggtgtctcg tgacaagaac catccaagcg 
     5401 tcgtgatgtg gagcatcgcc aacgaggcgg cgactgagga agagggcgcg tacgagtact 
     5461 tcaagccgtt ggtggagctg accaaggaac tcgacccaca gaagcgtccg gtcacgatcg 
     5521 tgctgtttgt gatggctacc ccggagacgg acaaagtcgc cgaactgatt gacgtcatcg 
     5581 cgctcaatcg ctataacgga tggtacttcg atggcggtga tctcgaagcg gccaaagtcc 
     5641 atctccgcca ggaatttcac gcgtggaaca agcgttgccc aggaaagccg atcatgatca 
     5701 ctgagtacgg cgcagacacc gttgcgggct ttcacgacat tgatccagtg atgttcaccg 
     5761 aggaatatca agtcgagtac taccaggcga accacgtcgt gttcgatgag tttgagaact 
     5821 tcgtgggtga gcaagcgtgg aacttcgcgg acttcgcgac ctctcagggc gtgatgcgcg 
     5881 tccaaggaaa caagaagggc gtgttcactc gtgaccgcaa gccgaagctc gccgcgcacg 
     5941 tctttcgcga gcgctggacc aacattccag atttcggcta caagaacgct agccatcacc 
     6001 atcaccatca cgtgtgagct tgtcaagcag atcgttcaaa catttggcaa taaagtttct 
     6061 taagattgaa tcctgttgcc ggtcttgcga tgattatcat ataatttctg ttgaattacg 
     6121 ttaagcatgt aataattaac atgtaatgca tgacgttatt tatgagatgg gtttttatga 
     6181 ttagagtccc gcaattatac atttaatacg cgatagaaaa caaaatatag cgcgcaaact 
     6241 aggataaatt atcgcgcgcg gtgtcatcta tgttactaga tcgacgctgc aagaggatgc 
     6301 acatgtgacc gagggaatcg ggaattaaac tatcagtgtt tgacaggata tattggcggg 
     6361 taaacctaag agaaaagagc gtttattaga ataacggata tttaaaaggg cgtgaaaagg 
     6421 tttatccgtt cgtccatttg tatgtgcatg ccaaccacag ggttcccctc gggatcaaag 
     6481 tactttgatc caacccctcc gctgctatag tgcagtcggc ttctgacgtt cagtgcagcc 
     6541 gtgttctgaa aacgacatgt cgcacaagtc ctaagttacg cgacaggctg ccgccctgcc 
     6601 cttttcctgg cgttttcttg tcgcgtgttt tagtcgcata aagtagaata cttgcgacta 
     6661 gaaccggaga cattacgcca tgaacaagag cgccgccgct ggcctgctgg gctatgcccg 
     6721 cgtcagcacc gacgaccagg acttgaccaa ccaacgggcc gaactgcacg cggccggctg 
     6781 caccaagctg ttttccgaga agatcaccgg caccaggcgc gaccgcccgg agctggccag 
     6841 gatgcttgac cacctacgcc ctggcgacgt tgtgacagtg accaggctag accgcctggc 
     6901 ccgcagcacc cgcgacctac tggacattgc cgagcgcatc caggaggccg gcgcgggcct 
     6961 gcgtagcctg gcagagccgt gggccgacac caccacgccg gccggccgca tggtgttgac 
     7021 cgtgttcgcc ggcattgccg agttcgagcg ttccctaatc atcgaccgca cccggagcgg 
     7081 gcgcgaggcc gccaaggccc gaggcgtgaa gtttggcccc cgccctaccc tcaccccggc 
     7141 acagatcgcg cacgcccgcg agctgatcga ccaggaaggc cgcaccgtga aagaggcggc 
     7201 tgcactgctt ggcgtgcatc gctcgaccct gtaccgcgca cttgagcgca gcgaggaagt 
     7261 gacgcccacc gaggccaggc ggcgcggtgc cttccgtgag gacgcattga ccgaggccga 
     7321 cgccctggcg gccgccgaga atgaacgcca agaggaacaa gcatgaaacc gcaccaggac 
     7381 ggccaggacg aaccgttttt cattaccgaa gagatcgagg cggagatgat cgcggccggg 
     7441 tacgtgttcg agccgcccgc gcacgtctca accgtgcggc tgcatgaaat cctggccggt 
     7501 ttgtctgatg ccaagctggc ggcctggccg gccagcttgg ccgctgaaga aaccgagcgc 
     7561 cgccgtctaa aaaggtgatg tgtatttgag taaaacagct tgcgtcatgc ggtcgctgcg 
     7621 tatatgatgc gatgagtaaa taaacaaata cgcaagggga acgcatgaag gttatcgctg 
     7681 tacttaacca gaaaggcggg tcaggcaaga cgaccatcgc aacccatcta gcccgcgccc 
     7741 tgcaactcgc cggggccgat gttctgttag tcgattccga tccccagggc agtgcccgcg 
     7801 attgggcggc cgtgcgggaa gatcaaccgc taaccgttgt cggcatcgac cgcccgacga 
     7861 ttgaccgcga cgtgaaggcc atcggccggc gcgacttcgt agtgatcgac ggagcgcccc 
     7921 aggcggcgga cttggctgtg tccgcgatca aggcagccga cttcgtgctg attccggtgc 
     7981 agccaagccc ttacgacata tgggccaccg ccgacctggt ggagctggtt aagcagcgca 
     8041 ttgaggtcac ggatggaagg ctacaagcgg cctttgtcgt gtcgcgggcg atcaaaggca 
     8101 cgcgcatcgg cggtgaggtt gccgaggcgc tggccgggta cgagctgccc attcttgagt 
     8161 cccgtatcac gcagcgcgtg agctacccag gcactgccgc cgccggcaca accgttcttg 
     8221 aatcagaacc cgagggcgac gctgcccgcg aggtccaggc gctggccgct gaaattaaat 
     8281 caaaactcat ttgagttaat gaggtaaaga gaaaatgagc aaaagcacaa acacgctaag 
     8341 tgccggccgt ccgagcgcac gcagcagcaa ggctgcaacg ttggccagcc tggcagacac 
     8401 gccagccatg aagcgggtca actttcagtt gccggcggag gatcacacca agctgaagat 
     8461 gtacgcggta cgccaaggca agaccattac cgagctgcta tctgaataca tcgcgcagct 
     8521 accagagtaa atgagcaaat gaataaatga gtagatgaat tttagcggct aaaggaggcg 
     8581 gcatggaaaa tcaagaacaa ccaggcaccg acgccgtgga atgccccatg tgtggaggaa 
     8641 cgggcggttg gccaggcgta agcggctggg ttgtctgccg gccctgcaat ggcactggaa 
     8701 cccccaagcc cgaggaatcg gcgtgacggt cgcaaaccat ccggcccggt acaaatcggc 
     8761 gcggcgctgg gtgatgacct ggtggagaag ttgaaggccg cgcaggccgc ccagcggcaa 
     8821 cgcatcgagg cagaagcacg ccccggtgaa tcgtggcaag cggccgctga tcgaatccgc 
     8881 aaagaatccc ggcaaccgcc ggcagccggt gcgccgtcga ttaggaagcc gcccaagggc 
     8941 gacgagcaac cagatttttt cgttccgatg ctctatgacg tgggcacccg cgatagtcgc 
     9001 agcatcatgg acgtggccgt tttccgtctg tcgaagcgtg accgacgagc tggcgaggtg 
     9061 atccgctacg agcttccaga cgggcacgta gaggtttccg cagggccggc cggcatggcc 
     9121 agtgtgtggg attacgacct ggtactgatg gcggtttccc atctaaccga atccatgaac 
     9181 cgataccggg aagggaaggg agacaagccc ggccgcgtgt tccgtccaca cgttgcggac 
     9241 gtactcaagt tctgccggcg agccgatggc ggaaagcaga aagacgacct ggtagaaacc 
     9301 tgcattcggt taaacaccac gcacgttgcc atgcagcgta cgaagaaggc caagaacggc 
     9361 cgcctggtga cggtatccga gggtgaagcc ttgattagcc gctacaagat cgtaaagagc 
     9421 gaaaccgggc ggccggagta catcgagatc gagctagctg attggatgta ccgcgagatc 
     9481 acagaaggca agaacccgga cgtgctgacg gttcaccccg attacttttt gatcgatccc 
     9541 ggcatcggcc gttttctcta ccgcctggca cgccgcgccg caggcaaggc agaagccaga 
     9601 tggttgttca agacgatcta cgaacgcagt ggcagcgccg gagagttcaa gaagttctgt 
     9661 ttcaccgtgc gcaagctgat cgggtcaaat gacctgccgg agtacgattt gaaggaggag 
     9721 gcggggcagg ctggcccgat cctagtcatg cgctaccgca acctgatcga gggcgaagca 
     9781 tccgccggtt cctaatgtac ggagcagatg ctagggcaaa ttgccctagc aggggaaaaa 
     9841 ggtcgaaaag gtctctttcc tgtggatagc acgtacattg ggaacccaaa gccgtacatt 
     9901 gggaaccgga acccgtacat tgggaaccca aagccgtaca ttgggaaccg gtcacacatg 
     9961 taagtgactg atataaaaga gaaaaaaggc gatttttccg cctaaaactc tttaaaactt 
    10021 attaaaactc ttaaaacccg cctggcctgt gcataactgt ctggccagcg cacagccgaa 
    10081 gagctgcaaa aagcgcctac ccttcggtcg ctgcgctccc tacgccccgc cgcttcgcgt 
    10141 cggcctatcg cggccgctgg ccgctcaaaa atggctggcc tacggccagg caatctacca 
    10201 gggcgcggac aagccgcgcc gtcgccactc gaccgccggc gcccacatca aggcaccctg 
    10261 cctcgcgcgt ttcggtgatg acggtgaaaa cctctgacac atgcagctcc cggagacggt 
    10321 cacagcttgt ctgtaagcgg atgccgggag cagacaagcc cgtcagggcg cgtcagcggg 
    10381 tgttggcggg tgtcggggcg cagccatgac ccagtcacgt agcgatagcg gagtgtatac 
    10441 tggcttaact atgcggcatc agagcagatt gtactgagag tgcaccatat gcggtgtgaa 
    10501 ataccgcaca gatgcgtaag gagaaaatac cgcatcaggc gctcttccgc ttcctcgctc 
    10561 actgactcgc tgcgctcggt cgttcggctg cggcgagcgg tatcagctca ctcaaaggcg 
    10621 gtaatacggt tatccacaga atcaggggat aacgcaggaa agaacatgtg agcaaaaggc 
    10681 cagcaaaagg ccaggaaccg taaaaaggcc gcgttgctgg cgtttttcca taggctccgc 
    10741 ccccctgacg agcatcacaa aaatcgacgc tcaagtcaga ggtggcgaaa cccgacagga 
    10801 ctataaagat accaggcgtt tccccctgga agctccctcg tgcgctctcc tgttccgacc 
    10861 ctgccgctta ccggatacct gtccgccttt ctcccttcgg gaagcgtggc gctttctcat 
    10921 agctcacgct gtaggtatct cagttcggtg taggtcgttc gctccaagct gggctgtgtg 
    10981 cacgaacccc ccgttcagcc cgaccgctgc gccttatccg gtaactatcg tcttgagtcc 
    11041 aacccggtaa gacacgactt atcgccactg gcagcagcca ctggtaacag gattagcaga 
    11101 gcgaggtatg taggcggtgc tacagagttc ttgaagtggt ggcctaacta cggctacact 
    11161 agaaggacag tatttggtat ctgcgctctg ctgaagccag ttaccttcgg aaaaagagtt 
    11221 ggtagctctt gatccggcaa acaaaccacc gctggtagcg gtggtttttt tgtttgcaag 
    11281 cagcagatta cgcgcagaaa aaaaggatct caagaagatc ctttgatctt ttctacgggg 
    11341 tctgacgctc agtggaacga aaactcacgt taagggattt tggtcatgca ttctaggtac 
    11401 taaaacaatt catccagtaa aatataatat tttattttct cccaatcagg cttgatcccc 
    11461 agtaagtcaa aaaatagctc gacatactgt tcttccccga tatcctccct gatcgaccgg 
    11521 acgcagaagg caatgtcata ccacttgtcc gccctgccgc ttctcccaag atcaataaag 
    11581 ccacttactt tgccatcttt cacaaagatg ttgctgtctc ccaggtcgcc gtgggaaaag 
    11641 acaagttcct cttcgggctt ttccgtcttt aaaaaatcat acagctcgcg cggatcttta 
    11701 aatggagtat cttcttccca gttttcgcaa tccacatcgg ccagatcgtt attcagtaag 
    11761 taatccaatt cggctaagcg gctgtctaag ctattcgtat agggacaatc cgatatgtcg 
    11821 atggagtgaa agagcctgat gcactccgca tacagctcga taatcttttc agggctttgt 
    11881 tcatcttcat actcttccga gcaaaggacg ccatcggcct cactcatgag cagattgctc 
    11941 cagccatcat gccgttcaaa gtgcaggacc tttggaacag gcagctttcc ttccagccat 
    12001 agcatcatgt ccttttcccg ttccacatca taggtggtcc ctttataccg gctgtccgtc 
    12061 atttttaaat ataggttttc attttctccc accagcttat ataccttagc ctgggcctca 
    12121 tgggccttcc tttcactgcc cgctttccag tcgggaaacc tgtcgtgcca ggcccacatc 
    12181 aaggcaccct gcctcgcgcg tttcggtgat gacggtgaaa acctctgaca catgcagctc 
    12241 ccggagacgg tcacagcttg tctgtaagcg gatgccggga gcagacaagc ccgtcagggc 
    12301 gcgtcagcgg gtgttggcgg gtgtcggggc gcagccatga cccagtcacg tagcgatagc 
    12361 ggagtgtata ctggcttaac tatgcggcat cagagcagat tgtactgaga gtgcaccata 
    12421 tgcggtgtga aataccgcac agatgcgtaa ggagaaaata ccgcatcagg cgctcttccg 
    12481 cttcctcgct cactgactcg ctgcgctcgg tcgttcggct gcggcgagcg gtatcagctc 
    12541 actcaaaggc ggtaatacgg ttatccacag aatcagggga taacgcagga aagaacatgt 
    12601 gagcaaaagg ccagcaaaag gccaggaacc gtaaaaaggc cgcgttgctg gcgtttttcc 
    12661 ataggctccg cccccctgac gagcatcaca aaaatcgacg ctcaagtcag aggtggcgaa 
    12721 acccgacagg actataaaga taccaggcgt ttccccctgg aagctccctc gtgcgctctc 
    12781 ctgttccgac cctgccgctt accggatacc tgtccgcctt tctcccttcg ggaagcgtgg 
    12841 cgctttctca tagctcacgc tgtaggtatc tcagttcggt gtaggtcgtt cgctccaagc 
    12901 tgggctgtgt gcacgaaccc cccgttcagc ccgaccgctg cgccttatcc ggtaactatc 
    12961 gtcttgagtc caacccggta agacacgact tatcgccact ggcagcagcc actggtaaca 
    13021 ggattagcag agcgaggtat gtaggcggtg ctacagagtt cttgaagtgg tggcctaact 
    13081 acggctacac tagaaggaca gtatttggta tctgcgctct gctgaagcca gttaccttcg 
    13141 gaaaaagagt tggtagctct tgatccggca aacaaaccac cgctggtagc ggtggttttt 
    13201 ttgtttgcaa gcagcagatt acgcgcagaa aaaaaggatc tcaagaagat cctttgatct 
    13261 tttctacggg gtctgacgct cagtggaacg aaaactcacg ttaagggatt ttggtcatgc 
    13321 attctaggta ctaaaacaat tcatccagta aaatataata ttttattttc tcccaatcag 
    13381 gcttgatccc cagtaagtca aaaaatagct cgacatactg ttcttccccg atatcctccc 
    13441 tgatcgaccg gacgcagaag gcaatgtcat accacttgtc cgccctgccg cttctcccaa 
    13501 gatcaataaa gccacttact ttgccatctt tcacaaagat gttgctgtct cccaggtcgc 
    13561 cgtgggaaaa gacaagttcc tcttcgggct tttccgtctt taaaaaatca tacagctcgc 
    13621 gcggatcttt aaatggagta tcttcttccc agttttcgca atccacatcg gccagatcgt 
    13681 tattcagtaa gtaatccaat tcggctaagc ggctgtctaa gctattcgta tagggacaat 
    13741 ccgatatgtc gatggagtga aagagcctga tgcactccgc atacagctcg ataatctttt 
    13801 cagggctttg ttcatcttca tactcttccg agcaaaggac gccatcggcc tcactcatga 
    13861 gcagattgct ccagccatca tgccgttcaa agtgcaggac ctttggaaca ggcagctttc 
    13921 cttccagcca tagcatcatg tccttttccc gttccacatc ataggtggtc cctttatacc 
    13981 ggctgtccgt catttttaaa tataggtttt cattttctcc caccagctta tataccttag 
    14041 caggagacat tccttccgta tcttttacgc agcggtattt ttcgatcagt tttttcaatt 
    14101 ccggtgatat tctcatttta gccatttatt atttccttcc tcttttctac agtatttaaa 
    14161 gataccccaa gaagctaatt ataacaagac gaactccaat tcactgttcc ttgcattcta 
    14221 aaaccttaaa taccagaaaa cagctttttc aaagttgttt tcaaagttgg cgtataacat 
    14281 agtatcgacg gagccgattt tgaaaccgcg gtgatcacag gcagcaacgc tctgtcatcg 
    14341 ttacaatcaa catgctaccc tccgcgagat catccgtgtt tcaaacccgg cagcttagtt 
    14401 gccgttcttc cgaatagcat cggtaacatg agcaaagtct gccgccttac aacggctctc 
    14461 ccgctgacgc cgtcccggac tgatgggctg cctgtatcga gtggtgattt tgtgccgagc 
    14521 tgccggtcgg ggagctgttg gctggctgg 
//
