# Supplementary material for: A promoter toolbox for tissue-specific expression supporting translational research in cassava (Manihot esculenta)
Source: Front Plant Sci. 2022 Dec 20;13:1042379. doi: 10.3389/fpls.2022.1042379 (PMC9807883; doi:10.3389/fpls.2022.1042379)
Supplement: Supplementary file 1 [file DataSheet_1.zip › GG L2 pStB33-TMV-GUS+.gb]

LOCUS       GG\L2_pStB33-TMV       14149 bp    DNA     circular UNA 18-NOV-2021
DEFINITION  L2: 30f(pro14),end1.
ACCESSION   urn.local...1584014491174.112
VERSION     urn.local...1584014491174.112
SOURCE      
  ORGANISM  
COMMENT     This file is created by Vector NTI
            http://www.invitrogen.com/
COMMENT     ORIGDB|GenBank
COMMENT     VNTDATE|-14034942|
COMMENT     VNTDBDATE|-14137618|
COMMENT     LSOWNER|
COMMENT     VNTNAME|GG L2_pStB33-TMV-GUS+|
COMMENT     VNTAUTHORNAME|Demo User|
FEATURES             Location/Qualifiers
     misc_feature    1964..3491
                     /vntifkey="21"
                     /label=pStB33\-\1528\bp
                     /note="Geneious type: Concatenated sequence"
     misc_feature    1943..1943
                     /vntifkey="21"
                     /label=origin
                     /note="Geneious type: origin"
     misc_feature    1943..1943
                     /vntifkey="21"
                     /label=origin
                     /note="Geneious type: origin"
     misc_feature    1..25
                     /vntifkey="21"
                     /label=LB
                     /note="Geneious type: left boader"
     misc_feature    complement(5941..5965)
                     /vntifkey="21"
                     /label=RB
                     /note="Geneious type: right boader"
     terminator      103..317
                     /vntifkey="43"
                     /label=CaMV35S\terminator
     CDS             complement(318..1343)
                     /vntifkey="4"
                     /label=hptII\CDS
     promoter        complement(1344..1648)
                     /vntifkey="29"
                     /label=nos\promoter
     exon            3565..3579
                     /vntifkey="61"
                     /label=Exon\1\GUS+
     intron          3580..3769
                     /vntifkey="15"
                     /label=Intron\GUS+
     exon            3770..5617
                     /vntifkey="61"
                     /label=Exon\2\GUS+
     terminator      5622..5884
                     /vntifkey="43"
                     /label=nos\terminator
     CDS             complement(11003..11854)
                     /vntifkey="4"
                     /label=KanR\[APH(3')]
     rep_origin      10325..10913
                     /vntifkey="33"
                     /label=pBR322\ori
     rep_origin      9464..9658
                     /vntifkey="33"
                     /label=pVS1\oriV
     CDS             8289..9392
                     /vntifkey="4"
                     /label=pVS1\RepA
     CDS             7265..7891
                     /vntifkey="4"
                     /label=pVS1\StaA
     5'UTR           3497..3563
                     /vntifkey="52"
                     /label=5U\TMV
BASE COUNT     3573 a      3636 c      3574 g      3366 t 
ORIGIN
        1 tggcaggata tattgtggtg taaacaaatt gacgcttaga caacttaata acacattgcg 
       61 gacgttttta atgtactgaa ttaacgccga attaattcgg gggatctgga ttttagtact 
      121 ggattttggt tttaggaatt agaaatttta ttgatagaag tattttacaa atacaaatac 
      181 atactaaggg tttcttatat gctcaacaca tgagcgaaac cctataggaa ccctaattcc 
      241 cttatctggg aactactcac acattattat ggagaaactc gagcttgtcg atcgacagat 
      301 cccggtcggc atctactcta tttctttgcc ctcggacgag tgctggggcg tcggtttcca 
      361 ctatcggcga gtacttctac acagccatcg gtccagacgg ccgcgcttct gcgggcgatt 
      421 tgtgtacgcc cgacagtccc ggctccggat cggacgattg cgtcgcatcg accctgcgcc 
      481 caagctgcat catcgaaatt gccgtcaacc aagctctgat agagttggtc aagaccaatg 
      541 cggagcatat acgcccggag tcgtggcgat cctgcaagct ccggatgcct ccgctcgaag 
      601 tagcgcgtct gctgctccat acaagccaac cacggcctcc agaagaagat gttggcgacc 
      661 tcgtattggg aatccccgaa catcgcctcg ctccagtcaa tgaccgctgt tatgcggcca 
      721 ttgtccgtca ggacattgtt ggagccgaaa tccgcgtgca cgaggtgccg gacttcgggg 
      781 cagtcctcgg cccaaagcat cagctcatcg agagcctgcg cgacggacgc actgacggtg 
      841 tcgtccatca cagtttgcca gtgatacaca tggggatcag caatcgcgca tatgaaatca 
      901 cgccatgtag tgtattgacc gattccttgc ggtccgaatg ggccgaaccc gctcgtctgg 
      961 ctaagatcgg ccgcagcgat cgcatccata gcctccgcga ccggttgtag aacagcgggc 
     1021 agttcggttt caggcaggtc ttgcaacgtg acaccctgtg cacggcggga gatgcaatag 
     1081 gtcaggctct cgctaaactc cccaatgtca agcacttccg gaatcgggag cgcggccgat 
     1141 gcaaagtgcc gataaacata acgatctttg tagaaaccat cggcgcagct atttacccgc 
     1201 aggacatatc cacgccctcc tacatcgaag ctgaaagcac gagattcttc gccctccgag 
     1261 agctgcatca ggtcggagac gctgtcgaac ttttcgatca gaaacttctc gacagacgtc 
     1321 gcggtgagtt caggcttttt catatccggt gcagattatt tggattgaga gtgaatatga 
     1381 gactctaatt ggataccgag gggaatttat ggaacgtcag tggagcattt ttgacaagaa 
     1441 atatttgcta gctgatagtg accttaggcg acttttgaac gcgcaataat ggtttctgac 
     1501 gtatgtgctt agctcattaa actccagaaa cccgcggctg agtggctcct tcaacgttgc 
     1561 ggttctgtca gttccaaacg taaaacggct tgtcccgcgt catcggcggg ggtcataacg 
     1621 tgactccctt aattctccgc tcatgatcag attgtcgttt cccgccttca gtttaaacta 
     1681 tcagtgtcca acatgttggc aagctgctct agccaatacg caaaccgcct ctccccgcgc 
     1741 gttggccgat tcattaatgc agctggcacg acaggtttcc cgactggaaa gcgggcagtg 
     1801 agcgcaacgc aattaatgtg agttagctca ctcattaggc accccaggct ttacacttta 
     1861 tgcttccggc tcgtatgttg tgtggaattg tgagcggata acaatttcac acaggaaaca 
     1921 gctatgacca tgattacgaa ttctgccgaa ttcggatccg gagaaatcat tgttttattt 
     1981 tctctttctt tttacaggta taaaaggtga aaattgaagc aagattgatt gcaagctatg 
     2041 tgtcaccacg ttattgatac tttggaagaa atttttactt atatgtcttt gtttaggagt 
     2101 aatatttgat atgttttagt tagattttct tgtcatttat gctttagtat aattttagtt 
     2161 atttttatta tatgatcatg ggtgaatttt gatacaaata tttttgtcat taaataaatt 
     2221 aatttatcac aacttgatta ctttcagtga caaaaaatgt attgtcgtag tacccttttt 
     2281 tgttgaatat gaataatttt ttttattttg tgacaattgt aattgtcact acttatgata 
     2341 atatttagtg acatatatgt cgtcggtaaa agcaaacact ttcagtgaca aaataataga 
     2401 tttaatcaca aaattattaa ccttttttat aataataaat ttatccctaa tttatacatt 
     2461 taaggacaaa gtattttttt tatatataaa aaatagtctt tagtgacgat cgtagtgttg 
     2521 agtctagaaa tcataatgtt gaatctagaa aaatctcatg cagtgtaaaa taaacctcaa 
     2581 aaaggacgtt cagtccatag agggggtgta tgtgacaccc caacctcagc aaaagaaaac 
     2641 ctcccttcaa caaggacatt tgcggtgcta aacaatttca agtctcatca cacatatatt 
     2701 tattatataa tactaataaa gaatagaaaa ggaaaggtaa acatcattaa atcgtctttg 
     2761 tatattttta gtgacaactg attgacgaaa tctttttcgt cacacaaaat ttttagtgac 
     2821 gaaacatgat ttatagatga tgaaattatt tgtccctcat aatctaattt gttgtagtga 
     2881 tcattactcc tttgtttgtt ttatttgtca tgttagtcca ttaaaaaaaa atatctctct 
     2941 tcttatgtac gtgaatggtt ggaacggatc tattatataa tactaataaa gaatagaaaa 
     3001 aggaaagtga gtgaggttcg agggagagaa tctgtttaat atcagagtcg atcatgtgtc 
     3061 aattttatcg atatgaccct aacttcaact gagtttaacc aattccgata aggcgagaaa 
     3121 tatcatagta ttgagtctag aaaaatctca tgtagtgtgg ggtaaacctc agcaaggacg 
     3181 ttgagtccat agaggggggt gtatgtgaca ccccaacctc agcaaaagaa aacctcccct 
     3241 caagaaggac atttgcggtg ctaaacaatt tcaagtctca tcacacatat atatatatta 
     3301 tataatacta ataaataata gaaaaaggaa aggtaaacat cactaacgac agttgcggtg 
     3361 caaactgagt gaggtaataa acatcactaa cttttattgg ttatgtcaaa ctcaaagtaa 
     3421 aatttctcaa cttgtttacg tgcctatata taccatgctt gttatatgct caaagcacca 
     3481 acaaaacttt cgtactgtat ttttacaaca attaccaaca acaacaaaca acaaacaaca 
     3541 ttacaattac tatttacaat tacaatggta gatctgaggg taaatttcta gtttttctcc 
     3601 ttcattttct tggttaggac ccttttctct ttttattttt ttgagctttg atctttcttt 
     3661 aaactgatct attttttaat tgattggtta tggtgtaaat attacatagc tttaactgat 
     3721 aatctgatta ctttatttcg tgtgtctatg atgatgatga tagttacaga accgacgaac 
     3781 tagtctgtac ccgatcaaca ccgaaacccg tggcgtgttc gacctcaatg gcgtctggaa 
     3841 cttcaagctg gactacggga aaggactgga agagaagtgg tacgaaagca agctgaccga 
     3901 cactattagt atggccgtcc caagcagtta caatgacatt ggcgtgacca aggaaatccg 
     3961 caaccatatc ggatatgtct ggtacgaacg tgagttcacg gtgccggcct atctgaagga 
     4021 tcagcgtatc gtgctccgct tcggctctgc aactcacaaa gcaattgtct atgtcaatgg 
     4081 tgagctggtc gtggagcaca agggcggatt cctgccattc gaagcggaaa tcaacaactc 
     4141 gctgcgtgat ggcatgaatc gcgtcaccgt cgccgtggac aacatcctcg acgatagcac 
     4201 cctcccggtg gggctgtaca gcgagcgcca cgaagagggc ctcggaaaag tcattcgtaa 
     4261 caagccgaac ttcgacttct tcaactatgc aggcctgcac cgtccggtga aaatctacac 
     4321 gaccccgttt acgtacgtcg aggacatctc ggttgtgacc gacttcaatg gcccaaccgg 
     4381 gactgtgacc tatacggtgg actttcaagg caaagccgaa accgtgaaag tgtcggtcgt 
     4441 ggatgaggaa ggcaaagtgg tcgcaagcac cgagggcctg agcggtaacg tggagattcc 
     4501 gaatgtcatc ctctgggaac cactgaacac gtatctctac cagatcaaag tggaactggt 
     4561 gaacgacgga ctgaccatcg atgtctatga agagccgttc ggcgtgcgga ccgtggaagt 
     4621 caacgacggc aagttcctca tcaacaacaa accgttctac ttcaagggct ttggcaaaca 
     4681 tgaggacact cctatcaacg gccgtggctt taacgaagcg agcaatgtga tggatttcaa 
     4741 tatcctcaaa tggatcggcg ccaacagctt ccggaccgca cactatccgt actctgaaga 
     4801 gttgatgcgt cttgcggatc gcgagggtct ggtcgtgatc gacgagactc cggcagttgg 
     4861 cgtgcacctc aacttcatgg ccaccacggg actcggcgaa ggcagcgagc gcgtcagtac 
     4921 ctgggagaag attcggacgt ttgagcacca tcaagacgtt ctccgtgaac tggtgtctcg 
     4981 tgacaagaac catccaagcg tcgtgatgtg gagcatcgcc aacgaggcgg cgactgagga 
     5041 agagggcgcg tacgagtact tcaagccgtt ggtggagctg accaaggaac tcgacccaca 
     5101 gaagcgtccg gtcacgatcg tgctgtttgt gatggctacc ccggagacgg acaaagtcgc 
     5161 cgaactgatt gacgtcatcg cgctcaatcg ctataacgga tggtacttcg atggcggtga 
     5221 tctcgaagcg gccaaagtcc atctccgcca ggaatttcac gcgtggaaca agcgttgccc 
     5281 aggaaagccg atcatgatca ctgagtacgg cgcagacacc gttgcgggct ttcacgacat 
     5341 tgatccagtg atgttcaccg aggaatatca agtcgagtac taccaggcga accacgtcgt 
     5401 gttcgatgag tttgagaact tcgtgggtga gcaagcgtgg aacttcgcgg acttcgcgac 
     5461 ctctcagggc gtgatgcgcg tccaaggaaa caagaagggc gtgttcactc gtgaccgcaa 
     5521 gccgaagctc gccgcgcacg tctttcgcga gcgctggacc aacattccag atttcggcta 
     5581 caagaacgct agccatcacc atcaccatca cgtgtgagct tgtcaagcag atcgttcaaa 
     5641 catttggcaa taaagtttct taagattgaa tcctgttgcc ggtcttgcga tgattatcat 
     5701 ataatttctg ttgaattacg ttaagcatgt aataattaac atgtaatgca tgacgttatt 
     5761 tatgagatgg gtttttatga ttagagtccc gcaattatac atttaatacg cgatagaaaa 
     5821 caaaatatag cgcgcaaact aggataaatt atcgcgcgcg gtgtcatcta tgttactaga 
     5881 tcgacgctgc aagaggatgc acatgtgacc gagggaatcg ggaattaaac tatcagtgtt 
     5941 tgacaggata tattggcggg taaacctaag agaaaagagc gtttattaga ataacggata 
     6001 tttaaaaggg cgtgaaaagg tttatccgtt cgtccatttg tatgtgcatg ccaaccacag 
     6061 ggttcccctc gggatcaaag tactttgatc caacccctcc gctgctatag tgcagtcggc 
     6121 ttctgacgtt cagtgcagcc gtgttctgaa aacgacatgt cgcacaagtc ctaagttacg 
     6181 cgacaggctg ccgccctgcc cttttcctgg cgttttcttg tcgcgtgttt tagtcgcata 
     6241 aagtagaata cttgcgacta gaaccggaga cattacgcca tgaacaagag cgccgccgct 
     6301 ggcctgctgg gctatgcccg cgtcagcacc gacgaccagg acttgaccaa ccaacgggcc 
     6361 gaactgcacg cggccggctg caccaagctg ttttccgaga agatcaccgg caccaggcgc 
     6421 gaccgcccgg agctggccag gatgcttgac cacctacgcc ctggcgacgt tgtgacagtg 
     6481 accaggctag accgcctggc ccgcagcacc cgcgacctac tggacattgc cgagcgcatc 
     6541 caggaggccg gcgcgggcct gcgtagcctg gcagagccgt gggccgacac caccacgccg 
     6601 gccggccgca tggtgttgac cgtgttcgcc ggcattgccg agttcgagcg ttccctaatc 
     6661 atcgaccgca cccggagcgg gcgcgaggcc gccaaggccc gaggcgtgaa gtttggcccc 
     6721 cgccctaccc tcaccccggc acagatcgcg cacgcccgcg agctgatcga ccaggaaggc 
     6781 cgcaccgtga aagaggcggc tgcactgctt ggcgtgcatc gctcgaccct gtaccgcgca 
     6841 cttgagcgca gcgaggaagt gacgcccacc gaggccaggc ggcgcggtgc cttccgtgag 
     6901 gacgcattga ccgaggccga cgccctggcg gccgccgaga atgaacgcca agaggaacaa 
     6961 gcatgaaacc gcaccaggac ggccaggacg aaccgttttt cattaccgaa gagatcgagg 
     7021 cggagatgat cgcggccggg tacgtgttcg agccgcccgc gcacgtctca accgtgcggc 
     7081 tgcatgaaat cctggccggt ttgtctgatg ccaagctggc ggcctggccg gccagcttgg 
     7141 ccgctgaaga aaccgagcgc cgccgtctaa aaaggtgatg tgtatttgag taaaacagct 
     7201 tgcgtcatgc ggtcgctgcg tatatgatgc gatgagtaaa taaacaaata cgcaagggga 
     7261 acgcatgaag gttatcgctg tacttaacca gaaaggcggg tcaggcaaga cgaccatcgc 
     7321 aacccatcta gcccgcgccc tgcaactcgc cggggccgat gttctgttag tcgattccga 
     7381 tccccagggc agtgcccgcg attgggcggc cgtgcgggaa gatcaaccgc taaccgttgt 
     7441 cggcatcgac cgcccgacga ttgaccgcga cgtgaaggcc atcggccggc gcgacttcgt 
     7501 agtgatcgac ggagcgcccc aggcggcgga cttggctgtg tccgcgatca aggcagccga 
     7561 cttcgtgctg attccggtgc agccaagccc ttacgacata tgggccaccg ccgacctggt 
     7621 ggagctggtt aagcagcgca ttgaggtcac ggatggaagg ctacaagcgg cctttgtcgt 
     7681 gtcgcgggcg atcaaaggca cgcgcatcgg cggtgaggtt gccgaggcgc tggccgggta 
     7741 cgagctgccc attcttgagt cccgtatcac gcagcgcgtg agctacccag gcactgccgc 
     7801 cgccggcaca accgttcttg aatcagaacc cgagggcgac gctgcccgcg aggtccaggc 
     7861 gctggccgct gaaattaaat caaaactcat ttgagttaat gaggtaaaga gaaaatgagc 
     7921 aaaagcacaa acacgctaag tgccggccgt ccgagcgcac gcagcagcaa ggctgcaacg 
     7981 ttggccagcc tggcagacac gccagccatg aagcgggtca actttcagtt gccggcggag 
     8041 gatcacacca agctgaagat gtacgcggta cgccaaggca agaccattac cgagctgcta 
     8101 tctgaataca tcgcgcagct accagagtaa atgagcaaat gaataaatga gtagatgaat 
     8161 tttagcggct aaaggaggcg gcatggaaaa tcaagaacaa ccaggcaccg acgccgtgga 
     8221 atgccccatg tgtggaggaa cgggcggttg gccaggcgta agcggctggg ttgtctgccg 
     8281 gccctgcaat ggcactggaa cccccaagcc cgaggaatcg gcgtgacggt cgcaaaccat 
     8341 ccggcccggt acaaatcggc gcggcgctgg gtgatgacct ggtggagaag ttgaaggccg 
     8401 cgcaggccgc ccagcggcaa cgcatcgagg cagaagcacg ccccggtgaa tcgtggcaag 
     8461 cggccgctga tcgaatccgc aaagaatccc ggcaaccgcc ggcagccggt gcgccgtcga 
     8521 ttaggaagcc gcccaagggc gacgagcaac cagatttttt cgttccgatg ctctatgacg 
     8581 tgggcacccg cgatagtcgc agcatcatgg acgtggccgt tttccgtctg tcgaagcgtg 
     8641 accgacgagc tggcgaggtg atccgctacg agcttccaga cgggcacgta gaggtttccg 
     8701 cagggccggc cggcatggcc agtgtgtggg attacgacct ggtactgatg gcggtttccc 
     8761 atctaaccga atccatgaac cgataccggg aagggaaggg agacaagccc ggccgcgtgt 
     8821 tccgtccaca cgttgcggac gtactcaagt tctgccggcg agccgatggc ggaaagcaga 
     8881 aagacgacct ggtagaaacc tgcattcggt taaacaccac gcacgttgcc atgcagcgta 
     8941 cgaagaaggc caagaacggc cgcctggtga cggtatccga gggtgaagcc ttgattagcc 
     9001 gctacaagat cgtaaagagc gaaaccgggc ggccggagta catcgagatc gagctagctg 
     9061 attggatgta ccgcgagatc acagaaggca agaacccgga cgtgctgacg gttcaccccg 
     9121 attacttttt gatcgatccc ggcatcggcc gttttctcta ccgcctggca cgccgcgccg 
     9181 caggcaaggc agaagccaga tggttgttca agacgatcta cgaacgcagt ggcagcgccg 
     9241 gagagttcaa gaagttctgt ttcaccgtgc gcaagctgat cgggtcaaat gacctgccgg 
     9301 agtacgattt gaaggaggag gcggggcagg ctggcccgat cctagtcatg cgctaccgca 
     9361 acctgatcga gggcgaagca tccgccggtt cctaatgtac ggagcagatg ctagggcaaa 
     9421 ttgccctagc aggggaaaaa ggtcgaaaag gtctctttcc tgtggatagc acgtacattg 
     9481 ggaacccaaa gccgtacatt gggaaccgga acccgtacat tgggaaccca aagccgtaca 
     9541 ttgggaaccg gtcacacatg taagtgactg atataaaaga gaaaaaaggc gatttttccg 
     9601 cctaaaactc tttaaaactt attaaaactc ttaaaacccg cctggcctgt gcataactgt 
     9661 ctggccagcg cacagccgaa gagctgcaaa aagcgcctac ccttcggtcg ctgcgctccc 
     9721 tacgccccgc cgcttcgcgt cggcctatcg cggccgctgg ccgctcaaaa atggctggcc 
     9781 tacggccagg caatctacca gggcgcggac aagccgcgcc gtcgccactc gaccgccggc 
     9841 gcccacatca aggcaccctg cctcgcgcgt ttcggtgatg acggtgaaaa cctctgacac 
     9901 atgcagctcc cggagacggt cacagcttgt ctgtaagcgg atgccgggag cagacaagcc 
     9961 cgtcagggcg cgtcagcggg tgttggcggg tgtcggggcg cagccatgac ccagtcacgt 
    10021 agcgatagcg gagtgtatac tggcttaact atgcggcatc agagcagatt gtactgagag 
    10081 tgcaccatat gcggtgtgaa ataccgcaca gatgcgtaag gagaaaatac cgcatcaggc 
    10141 gctcttccgc ttcctcgctc actgactcgc tgcgctcggt cgttcggctg cggcgagcgg 
    10201 tatcagctca ctcaaaggcg gtaatacggt tatccacaga atcaggggat aacgcaggaa 
    10261 agaacatgtg agcaaaaggc cagcaaaagg ccaggaaccg taaaaaggcc gcgttgctgg 
    10321 cgtttttcca taggctccgc ccccctgacg agcatcacaa aaatcgacgc tcaagtcaga 
    10381 ggtggcgaaa cccgacagga ctataaagat accaggcgtt tccccctgga agctccctcg 
    10441 tgcgctctcc tgttccgacc ctgccgctta ccggatacct gtccgccttt ctcccttcgg 
    10501 gaagcgtggc gctttctcat agctcacgct gtaggtatct cagttcggtg taggtcgttc 
    10561 gctccaagct gggctgtgtg cacgaacccc ccgttcagcc cgaccgctgc gccttatccg 
    10621 gtaactatcg tcttgagtcc aacccggtaa gacacgactt atcgccactg gcagcagcca 
    10681 ctggtaacag gattagcaga gcgaggtatg taggcggtgc tacagagttc ttgaagtggt 
    10741 ggcctaacta cggctacact agaaggacag tatttggtat ctgcgctctg ctgaagccag 
    10801 ttaccttcgg aaaaagagtt ggtagctctt gatccggcaa acaaaccacc gctggtagcg 
    10861 gtggtttttt tgtttgcaag cagcagatta cgcgcagaaa aaaaggatct caagaagatc 
    10921 ctttgatctt ttctacgggg tctgacgctc agtggaacga aaactcacgt taagggattt 
    10981 tggtcatgca ttctaggtac taaaacaatt catccagtaa aatataatat tttattttct 
    11041 cccaatcagg cttgatcccc agtaagtcaa aaaatagctc gacatactgt tcttccccga 
    11101 tatcctccct gatcgaccgg acgcagaagg caatgtcata ccacttgtcc gccctgccgc 
    11161 ttctcccaag atcaataaag ccacttactt tgccatcttt cacaaagatg ttgctgtctc 
    11221 ccaggtcgcc gtgggaaaag acaagttcct cttcgggctt ttccgtcttt aaaaaatcat 
    11281 acagctcgcg cggatcttta aatggagtat cttcttccca gttttcgcaa tccacatcgg 
    11341 ccagatcgtt attcagtaag taatccaatt cggctaagcg gctgtctaag ctattcgtat 
    11401 agggacaatc cgatatgtcg atggagtgaa agagcctgat gcactccgca tacagctcga 
    11461 taatcttttc agggctttgt tcatcttcat actcttccga gcaaaggacg ccatcggcct 
    11521 cactcatgag cagattgctc cagccatcat gccgttcaaa gtgcaggacc tttggaacag 
    11581 gcagctttcc ttccagccat agcatcatgt ccttttcccg ttccacatca taggtggtcc 
    11641 ctttataccg gctgtccgtc atttttaaat ataggttttc attttctccc accagcttat 
    11701 ataccttagc ctgggcctca tgggccttcc tttcactgcc cgctttccag tcgggaaacc 
    11761 tgtcgtgcca ggcccacatc aaggcaccct gcctcgcgcg tttcggtgat gacggtgaaa 
    11821 acctctgaca catgcagctc ccggagacgg tcacagcttg tctgtaagcg gatgccggga 
    11881 gcagacaagc ccgtcagggc gcgtcagcgg gtgttggcgg gtgtcggggc gcagccatga 
    11941 cccagtcacg tagcgatagc ggagtgtata ctggcttaac tatgcggcat cagagcagat 
    12001 tgtactgaga gtgcaccata tgcggtgtga aataccgcac agatgcgtaa ggagaaaata 
    12061 ccgcatcagg cgctcttccg cttcctcgct cactgactcg ctgcgctcgg tcgttcggct 
    12121 gcggcgagcg gtatcagctc actcaaaggc ggtaatacgg ttatccacag aatcagggga 
    12181 taacgcagga aagaacatgt gagcaaaagg ccagcaaaag gccaggaacc gtaaaaaggc 
    12241 cgcgttgctg gcgtttttcc ataggctccg cccccctgac gagcatcaca aaaatcgacg 
    12301 ctcaagtcag aggtggcgaa acccgacagg actataaaga taccaggcgt ttccccctgg 
    12361 aagctccctc gtgcgctctc ctgttccgac cctgccgctt accggatacc tgtccgcctt 
    12421 tctcccttcg ggaagcgtgg cgctttctca tagctcacgc tgtaggtatc tcagttcggt 
    12481 gtaggtcgtt cgctccaagc tgggctgtgt gcacgaaccc cccgttcagc ccgaccgctg 
    12541 cgccttatcc ggtaactatc gtcttgagtc caacccggta agacacgact tatcgccact 
    12601 ggcagcagcc actggtaaca ggattagcag agcgaggtat gtaggcggtg ctacagagtt 
    12661 cttgaagtgg tggcctaact acggctacac tagaaggaca gtatttggta tctgcgctct 
    12721 gctgaagcca gttaccttcg gaaaaagagt tggtagctct tgatccggca aacaaaccac 
    12781 cgctggtagc ggtggttttt ttgtttgcaa gcagcagatt acgcgcagaa aaaaaggatc 
    12841 tcaagaagat cctttgatct tttctacggg gtctgacgct cagtggaacg aaaactcacg 
    12901 ttaagggatt ttggtcatgc attctaggta ctaaaacaat tcatccagta aaatataata 
    12961 ttttattttc tcccaatcag gcttgatccc cagtaagtca aaaaatagct cgacatactg 
    13021 ttcttccccg atatcctccc tgatcgaccg gacgcagaag gcaatgtcat accacttgtc 
    13081 cgccctgccg cttctcccaa gatcaataaa gccacttact ttgccatctt tcacaaagat 
    13141 gttgctgtct cccaggtcgc cgtgggaaaa gacaagttcc tcttcgggct tttccgtctt 
    13201 taaaaaatca tacagctcgc gcggatcttt aaatggagta tcttcttccc agttttcgca 
    13261 atccacatcg gccagatcgt tattcagtaa gtaatccaat tcggctaagc ggctgtctaa 
    13321 gctattcgta tagggacaat ccgatatgtc gatggagtga aagagcctga tgcactccgc 
    13381 atacagctcg ataatctttt cagggctttg ttcatcttca tactcttccg agcaaaggac 
    13441 gccatcggcc tcactcatga gcagattgct ccagccatca tgccgttcaa agtgcaggac 
    13501 ctttggaaca ggcagctttc cttccagcca tagcatcatg tccttttccc gttccacatc 
    13561 ataggtggtc cctttatacc ggctgtccgt catttttaaa tataggtttt cattttctcc 
    13621 caccagctta tataccttag caggagacat tccttccgta tcttttacgc agcggtattt 
    13681 ttcgatcagt tttttcaatt ccggtgatat tctcatttta gccatttatt atttccttcc 
    13741 tcttttctac agtatttaaa gataccccaa gaagctaatt ataacaagac gaactccaat 
    13801 tcactgttcc ttgcattcta aaaccttaaa taccagaaaa cagctttttc aaagttgttt 
    13861 tcaaagttgg cgtataacat agtatcgacg gagccgattt tgaaaccgcg gtgatcacag 
    13921 gcagcaacgc tctgtcatcg ttacaatcaa catgctaccc tccgcgagat catccgtgtt 
    13981 tcaaacccgg cagcttagtt gccgttcttc cgaatagcat cggtaacatg agcaaagtct 
    14041 gccgccttac aacggctctc ccgctgacgc cgtcccggac tgatgggctg cctgtatcga 
    14101 gtggtgattt tgtgccgagc tgccggtcgg ggagctgttg gctggctgg 
//
