# Supplementary material for: A promoter toolbox for tissue-specific expression supporting translational research in cassava (Manihot esculenta)
Source: Front Plant Sci. 2022 Dec 20;13:1042379. doi: 10.3389/fpls.2022.1042379 (PMC9807883; doi:10.3389/fpls.2022.1042379)
Supplement: Supplementary file 1 [file DataSheet_1.zip › GG L2 pStFBPasecyt-GUS+.gb]

LOCUS       GG\L2_pStFBPasec       14336 bp    DNA     circular UNA 18-NOV-2021
DEFINITION  L2: 19+5Utr(pro06+5U01)f-end1.
ACCESSION   urn.local...1584014491127.18
VERSION     urn.local...1584014491127.18
SOURCE      
  ORGANISM  
COMMENT     This file is created by Vector NTI
            http://www.invitrogen.com/
COMMENT     ORIGDB|GenBank
COMMENT     VNTDATE|-14046845|
COMMENT     VNTDBDATE|-14137624|
COMMENT     LSOWNER|
COMMENT     VNTNAME|GG L2_pStFBPasecyt-GUS+|
COMMENT     VNTAUTHORNAME|Demo User|
FEATURES             Location/Qualifiers
     3'UTR           5809..6071
                     /vntifkey="50"
                     /label=nos\terminator
     misc_feature    1..25
                     /vntifkey="21"
                     /label=LB
                     /note="Geneious type: left boader"
     promoter        1964..3679
                     /vntifkey="29"
                     /label=pStFBPase_cyt
     misc_feature    complement(6128..6152)
                     /vntifkey="21"
                     /label=RB
                     /note="Geneious type: right boader"
     misc_feature    1943..1943
                     /vntifkey="21"
                     /label=origin
                     /note="Geneious type: origin"
     misc_feature    1943..1943
                     /vntifkey="21"
                     /label=origin
                     /note="Geneious type: origin"
     terminator      103..317
                     /vntifkey="43"
                     /label=CaMV35S\terminator
     CDS             complement(318..1343)
                     /vntifkey="4"
                     /label=hptII\CDS
     promoter        complement(1344..1648)
                     /vntifkey="29"
                     /label=nos\promoter
     exon            3752..3766
                     /vntifkey="61"
                     /label=Exon1\GUS+
     intron          3767..3956
                     /vntifkey="15"
                     /label=Intron\GUS+
     exon            3957..5804
                     /vntifkey="61"
                     /label=Exon2\GUS+
     CDS             complement(11190..12041)
                     /vntifkey="4"
                     /label=KanR\[APH(3')]
     rep_origin      10512..11100
                     /vntifkey="33"
                     /label=pBR322\ori
     rep_origin      9651..9845
                     /vntifkey="33"
                     /label=pVS1\oriV
     CDS             8476..9579
                     /vntifkey="4"
                     /label=pVS1\RepA
     CDS             7452..8078
                     /vntifkey="4"
                     /label=pVS1\StaA
     5'UTR           3684..3750
                     /vntifkey="52"
                     /label=5U\TMV
BASE COUNT     3581 a      3737 c      3641 g      3377 t 
ORIGIN
        1 tggcaggata tattgtggtg taaacaaatt gacgcttaga caacttaata acacattgcg 
       61 gacgttttta atgtactgaa ttaacgccga attaattcgg gggatctgga ttttagtact 
      121 ggattttggt tttaggaatt agaaatttta ttgatagaag tattttacaa atacaaatac 
      181 atactaaggg tttcttatat gctcaacaca tgagcgaaac cctataggaa ccctaattcc 
      241 cttatctggg aactactcac acattattat ggagaaactc gagcttgtcg atcgacagat 
      301 cccggtcggc atctactcta tttctttgcc ctcggacgag tgctggggcg tcggtttcca 
      361 ctatcggcga gtacttctac acagccatcg gtccagacgg ccgcgcttct gcgggcgatt 
      421 tgtgtacgcc cgacagtccc ggctccggat cggacgattg cgtcgcatcg accctgcgcc 
      481 caagctgcat catcgaaatt gccgtcaacc aagctctgat agagttggtc aagaccaatg 
      541 cggagcatat acgcccggag tcgtggcgat cctgcaagct ccggatgcct ccgctcgaag 
      601 tagcgcgtct gctgctccat acaagccaac cacggcctcc agaagaagat gttggcgacc 
      661 tcgtattggg aatccccgaa catcgcctcg ctccagtcaa tgaccgctgt tatgcggcca 
      721 ttgtccgtca ggacattgtt ggagccgaaa tccgcgtgca cgaggtgccg gacttcgggg 
      781 cagtcctcgg cccaaagcat cagctcatcg agagcctgcg cgacggacgc actgacggtg 
      841 tcgtccatca cagtttgcca gtgatacaca tggggatcag caatcgcgca tatgaaatca 
      901 cgccatgtag tgtattgacc gattccttgc ggtccgaatg ggccgaaccc gctcgtctgg 
      961 ctaagatcgg ccgcagcgat cgcatccata gcctccgcga ccggttgtag aacagcgggc 
     1021 agttcggttt caggcaggtc ttgcaacgtg acaccctgtg cacggcggga gatgcaatag 
     1081 gtcaggctct cgctaaactc cccaatgtca agcacttccg gaatcgggag cgcggccgat 
     1141 gcaaagtgcc gataaacata acgatctttg tagaaaccat cggcgcagct atttacccgc 
     1201 aggacatatc cacgccctcc tacatcgaag ctgaaagcac gagattcttc gccctccgag 
     1261 agctgcatca ggtcggagac gctgtcgaac ttttcgatca gaaacttctc gacagacgtc 
     1321 gcggtgagtt caggcttttt catatccggt gcagattatt tggattgaga gtgaatatga 
     1381 gactctaatt ggataccgag gggaatttat ggaacgtcag tggagcattt ttgacaagaa 
     1441 atatttgcta gctgatagtg accttaggcg acttttgaac gcgcaataat ggtttctgac 
     1501 gtatgtgctt agctcattaa actccagaaa cccgcggctg agtggctcct tcaacgttgc 
     1561 ggttctgtca gttccaaacg taaaacggct tgtcccgcgt catcggcggg ggtcataacg 
     1621 tgactccctt aattctccgc tcatgatcag attgtcgttt cccgccttca gtttaaacta 
     1681 tcagtgtcca acatgttggc aagctgctct agccaatacg caaaccgcct ctccccgcgc 
     1741 gttggccgat tcattaatgc agctggcacg acaggtttcc cgactggaaa gcgggcagtg 
     1801 agcgcaacgc aattaatgtg agttagctca ctcattaggc accccaggct ttacacttta 
     1861 tgcttccggc tcgtatgttg tgtggaattg tgagcggata acaatttcac acaggaaaca 
     1921 gctatgacca tgattacgaa ttctgccgaa ttcggatccg gagagctaat gctgctcttg 
     1981 tcactcaaaa tgatggtatc cctctcgtca tccagtgttt gtcaagtcct gttaggaaca 
     2041 cagtaaggat ataaacaaac attttgtggt attcttggtt attgagtgct tgctgttcac 
     2101 ttgttaaaat tgcacatata cgtagtgaga aactcaactg ttgagtacca ttgatccgtc 
     2161 aatcttgtcg ataactttga taaggatatt tcaggcatca gacatgtcac ctctatagaa 
     2221 cttggtcttt ttttttaaaa ataaaaataa aaatgtttgg catcatacga acttctgtta 
     2281 ctttaggctg tatccagaat aaaatgttgt ttcctcattc tggaattagt tgttttgcac 
     2341 acggacgact ttcgaaattt actaattgtg ttcgtccgtc tcaaactggc tcacactttg 
     2401 gtggtcaatt ttacttctca aggtaagcaa ttacagaata tgaatgtcgc tctcctcata 
     2461 tttatccgaa caataaaaaa tgatatctgt ttgcatatgc atgtagatca cacagggggg 
     2521 gggggggcgg ggatctaggg agctaaaatc taatttatat tagtagatgt tgaattccgt 
     2581 tgggcttcat tatgtgtttt tacatattcg tttctgaacc acccccaccc cggtgaaaaa 
     2641 cattgctctg ccactggctc aatgtattga cacaaatgaa cttcaaactg ggcaggtgaa 
     2701 ttatgctcta ggagcattgt attatctatg caatgcatca aacaaggaag agatcttaaa 
     2761 gccagaagta attgatgcaa tcaaaagtta tgcagctgca ggtggagtta gtacaagctt 
     2821 cagtaatttg gctcaggctt tcttagatca acatgttcct cagcttaatt aaaatggagg 
     2881 aaaccaaaga ttatgttgta aaatcatttt ctatcctaga tggtctatcg gaaacaattt 
     2941 atttattact cctatccaat tcattatatt ttcaaaagtt atgaagtcca cgaaatatgt 
     3001 gacgtgggta aagacgaccc atgccaagcc agtgggatat agaaacaaaa catgtaataa 
     3061 agagaacaaa taatgagttt cgaaaagaac agaagttagc ataaggacga gaatcacatt 
     3121 atcttagtgc caaccactaa tcctatgtat cattctcctc tttccacgtg tcatcctaca 
     3181 cttcctttgc catcagatta gatagcccgg ttagtaccta cactgtatat caaaaaatac 
     3241 gtaacaatca tccaaacata tcatcgatca aaggatattt atcttgatgt gctttcgccg 
     3301 tccattgtaa cgagtttgga tgaatttgat atacacccac tcagatatca atatatttta 
     3361 taaaaagaaa caaaattgaa tactagtaat atctatgtag atatttattt tttcaacaat 
     3421 cctgtaagtt ataaggataa ctcacttata tgtgacgtgg ataatgaaga gctaggcagg 
     3481 cagtgagaga tagaaacaaa ttaagcagag acgaaaaaca aatcagttaa cagaatgacg 
     3541 aattggatca cgctttatct tagtgccaac cactgatccc atgcatcact ctgctctttc 
     3601 cacgtggcat cctctgacgt cagatcagat tcctcttctt tctttttttt ttctgtatat 
     3661 atatgagcat tttagtagtt actgtatttt tacaacaatt accaacaaca acaaacaaca 
     3721 aacaacatta caattactat ttacaattac aatggtagat ctgagggtaa atttctagtt 
     3781 tttctccttc attttcttgg ttaggaccct tttctctttt tatttttttg agctttgatc 
     3841 tttctttaaa ctgatctatt ttttaattga ttggttatgg tgtaaatatt acatagcttt 
     3901 aactgataat ctgattactt tatttcgtgt gtctatgatg atgatgatag ttacagaacc 
     3961 gacgaactag tctgtacccg atcaacaccg aaacccgtgg cgtgttcgac ctcaatggcg 
     4021 tctggaactt caagctggac tacgggaaag gactggaaga gaagtggtac gaaagcaagc 
     4081 tgaccgacac tattagtatg gccgtcccaa gcagttacaa tgacattggc gtgaccaagg 
     4141 aaatccgcaa ccatatcgga tatgtctggt acgaacgtga gttcacggtg ccggcctatc 
     4201 tgaaggatca gcgtatcgtg ctccgcttcg gctctgcaac tcacaaagca attgtctatg 
     4261 tcaatggtga gctggtcgtg gagcacaagg gcggattcct gccattcgaa gcggaaatca 
     4321 acaactcgct gcgtgatggc atgaatcgcg tcaccgtcgc cgtggacaac atcctcgacg 
     4381 atagcaccct cccggtgggg ctgtacagcg agcgccacga agagggcctc ggaaaagtca 
     4441 ttcgtaacaa gccgaacttc gacttcttca actatgcagg cctgcaccgt ccggtgaaaa 
     4501 tctacacgac cccgtttacg tacgtcgagg acatctcggt tgtgaccgac ttcaatggcc 
     4561 caaccgggac tgtgacctat acggtggact ttcaaggcaa agccgaaacc gtgaaagtgt 
     4621 cggtcgtgga tgaggaaggc aaagtggtcg caagcaccga gggcctgagc ggtaacgtgg 
     4681 agattccgaa tgtcatcctc tgggaaccac tgaacacgta tctctaccag atcaaagtgg 
     4741 aactggtgaa cgacggactg accatcgatg tctatgaaga gccgttcggc gtgcggaccg 
     4801 tggaagtcaa cgacggcaag ttcctcatca acaacaaacc gttctacttc aagggctttg 
     4861 gcaaacatga ggacactcct atcaacggcc gtggctttaa cgaagcgagc aatgtgatgg 
     4921 atttcaatat cctcaaatgg atcggcgcca acagcttccg gaccgcacac tatccgtact 
     4981 ctgaagagtt gatgcgtctt gcggatcgcg agggtctggt cgtgatcgac gagactccgg 
     5041 cagttggcgt gcacctcaac ttcatggcca ccacgggact cggcgaaggc agcgagcgcg 
     5101 tcagtacctg ggagaagatt cggacgtttg agcaccatca agacgttctc cgtgaactgg 
     5161 tgtctcgtga caagaaccat ccaagcgtcg tgatgtggag catcgccaac gaggcggcga 
     5221 ctgaggaaga gggcgcgtac gagtacttca agccgttggt ggagctgacc aaggaactcg 
     5281 acccacagaa gcgtccggtc acgatcgtgc tgtttgtgat ggctaccccg gagacggaca 
     5341 aagtcgccga actgattgac gtcatcgcgc tcaatcgcta taacggatgg tacttcgatg 
     5401 gcggtgatct cgaagcggcc aaagtccatc tccgccagga atttcacgcg tggaacaagc 
     5461 gttgcccagg aaagccgatc atgatcactg agtacggcgc agacaccgtt gcgggctttc 
     5521 acgacattga tccagtgatg ttcaccgagg aatatcaagt cgagtactac caggcgaacc 
     5581 acgtcgtgtt cgatgagttt gagaacttcg tgggtgagca agcgtggaac ttcgcggact 
     5641 tcgcgacctc tcagggcgtg atgcgcgtcc aaggaaacaa gaagggcgtg ttcactcgtg 
     5701 accgcaagcc gaagctcgcc gcgcacgtct ttcgcgagcg ctggaccaac attccagatt 
     5761 tcggctacaa gaacgctagc catcaccatc accatcacgt gtgagcttgt caagcagatc 
     5821 gttcaaacat ttggcaataa agtttcttaa gattgaatcc tgttgccggt cttgcgatga 
     5881 ttatcatata atttctgttg aattacgtta agcatgtaat aattaacatg taatgcatga 
     5941 cgttatttat gagatgggtt tttatgatta gagtcccgca attatacatt taatacgcga 
     6001 tagaaaacaa aatatagcgc gcaaactagg ataaattatc gcgcgcggtg tcatctatgt 
     6061 tactagatcg acgctgcaag aggatgcaca tgtgaccgag ggaatcggga attaaactat 
     6121 cagtgtttga caggatatat tggcgggtaa acctaagaga aaagagcgtt tattagaata 
     6181 acggatattt aaaagggcgt gaaaaggttt atccgttcgt ccatttgtat gtgcatgcca 
     6241 accacagggt tcccctcggg atcaaagtac tttgatccaa cccctccgct gctatagtgc 
     6301 agtcggcttc tgacgttcag tgcagccgtg ttctgaaaac gacatgtcgc acaagtccta 
     6361 agttacgcga caggctgccg ccctgccctt ttcctggcgt tttcttgtcg cgtgttttag 
     6421 tcgcataaag tagaatactt gcgactagaa ccggagacat tacgccatga acaagagcgc 
     6481 cgccgctggc ctgctgggct atgcccgcgt cagcaccgac gaccaggact tgaccaacca 
     6541 acgggccgaa ctgcacgcgg ccggctgcac caagctgttt tccgagaaga tcaccggcac 
     6601 caggcgcgac cgcccggagc tggccaggat gcttgaccac ctacgccctg gcgacgttgt 
     6661 gacagtgacc aggctagacc gcctggcccg cagcacccgc gacctactgg acattgccga 
     6721 gcgcatccag gaggccggcg cgggcctgcg tagcctggca gagccgtggg ccgacaccac 
     6781 cacgccggcc ggccgcatgg tgttgaccgt gttcgccggc attgccgagt tcgagcgttc 
     6841 cctaatcatc gaccgcaccc ggagcgggcg cgaggccgcc aaggcccgag gcgtgaagtt 
     6901 tggcccccgc cctaccctca ccccggcaca gatcgcgcac gcccgcgagc tgatcgacca 
     6961 ggaaggccgc accgtgaaag aggcggctgc actgcttggc gtgcatcgct cgaccctgta 
     7021 ccgcgcactt gagcgcagcg aggaagtgac gcccaccgag gccaggcggc gcggtgcctt 
     7081 ccgtgaggac gcattgaccg aggccgacgc cctggcggcc gccgagaatg aacgccaaga 
     7141 ggaacaagca tgaaaccgca ccaggacggc caggacgaac cgtttttcat taccgaagag 
     7201 atcgaggcgg agatgatcgc ggccgggtac gtgttcgagc cgcccgcgca cgtctcaacc 
     7261 gtgcggctgc atgaaatcct ggccggtttg tctgatgcca agctggcggc ctggccggcc 
     7321 agcttggccg ctgaagaaac cgagcgccgc cgtctaaaaa ggtgatgtgt atttgagtaa 
     7381 aacagcttgc gtcatgcggt cgctgcgtat atgatgcgat gagtaaataa acaaatacgc 
     7441 aaggggaacg catgaaggtt atcgctgtac ttaaccagaa aggcgggtca ggcaagacga 
     7501 ccatcgcaac ccatctagcc cgcgccctgc aactcgccgg ggccgatgtt ctgttagtcg 
     7561 attccgatcc ccagggcagt gcccgcgatt gggcggccgt gcgggaagat caaccgctaa 
     7621 ccgttgtcgg catcgaccgc ccgacgattg accgcgacgt gaaggccatc ggccggcgcg 
     7681 acttcgtagt gatcgacgga gcgccccagg cggcggactt ggctgtgtcc gcgatcaagg 
     7741 cagccgactt cgtgctgatt ccggtgcagc caagccctta cgacatatgg gccaccgccg 
     7801 acctggtgga gctggttaag cagcgcattg aggtcacgga tggaaggcta caagcggcct 
     7861 ttgtcgtgtc gcgggcgatc aaaggcacgc gcatcggcgg tgaggttgcc gaggcgctgg 
     7921 ccgggtacga gctgcccatt cttgagtccc gtatcacgca gcgcgtgagc tacccaggca 
     7981 ctgccgccgc cggcacaacc gttcttgaat cagaacccga gggcgacgct gcccgcgagg 
     8041 tccaggcgct ggccgctgaa attaaatcaa aactcatttg agttaatgag gtaaagagaa 
     8101 aatgagcaaa agcacaaaca cgctaagtgc cggccgtccg agcgcacgca gcagcaaggc 
     8161 tgcaacgttg gccagcctgg cagacacgcc agccatgaag cgggtcaact ttcagttgcc 
     8221 ggcggaggat cacaccaagc tgaagatgta cgcggtacgc caaggcaaga ccattaccga 
     8281 gctgctatct gaatacatcg cgcagctacc agagtaaatg agcaaatgaa taaatgagta 
     8341 gatgaatttt agcggctaaa ggaggcggca tggaaaatca agaacaacca ggcaccgacg 
     8401 ccgtggaatg ccccatgtgt ggaggaacgg gcggttggcc aggcgtaagc ggctgggttg 
     8461 tctgccggcc ctgcaatggc actggaaccc ccaagcccga ggaatcggcg tgacggtcgc 
     8521 aaaccatccg gcccggtaca aatcggcgcg gcgctgggtg atgacctggt ggagaagttg 
     8581 aaggccgcgc aggccgccca gcggcaacgc atcgaggcag aagcacgccc cggtgaatcg 
     8641 tggcaagcgg ccgctgatcg aatccgcaaa gaatcccggc aaccgccggc agccggtgcg 
     8701 ccgtcgatta ggaagccgcc caagggcgac gagcaaccag attttttcgt tccgatgctc 
     8761 tatgacgtgg gcacccgcga tagtcgcagc atcatggacg tggccgtttt ccgtctgtcg 
     8821 aagcgtgacc gacgagctgg cgaggtgatc cgctacgagc ttccagacgg gcacgtagag 
     8881 gtttccgcag ggccggccgg catggccagt gtgtgggatt acgacctggt actgatggcg 
     8941 gtttcccatc taaccgaatc catgaaccga taccgggaag ggaagggaga caagcccggc 
     9001 cgcgtgttcc gtccacacgt tgcggacgta ctcaagttct gccggcgagc cgatggcgga 
     9061 aagcagaaag acgacctggt agaaacctgc attcggttaa acaccacgca cgttgccatg 
     9121 cagcgtacga agaaggccaa gaacggccgc ctggtgacgg tatccgaggg tgaagccttg 
     9181 attagccgct acaagatcgt aaagagcgaa accgggcggc cggagtacat cgagatcgag 
     9241 ctagctgatt ggatgtaccg cgagatcaca gaaggcaaga acccggacgt gctgacggtt 
     9301 caccccgatt actttttgat cgatcccggc atcggccgtt ttctctaccg cctggcacgc 
     9361 cgcgccgcag gcaaggcaga agccagatgg ttgttcaaga cgatctacga acgcagtggc 
     9421 agcgccggag agttcaagaa gttctgtttc accgtgcgca agctgatcgg gtcaaatgac 
     9481 ctgccggagt acgatttgaa ggaggaggcg gggcaggctg gcccgatcct agtcatgcgc 
     9541 taccgcaacc tgatcgaggg cgaagcatcc gccggttcct aatgtacgga gcagatgcta 
     9601 gggcaaattg ccctagcagg ggaaaaaggt cgaaaaggtc tctttcctgt ggatagcacg 
     9661 tacattggga acccaaagcc gtacattggg aaccggaacc cgtacattgg gaacccaaag 
     9721 ccgtacattg ggaaccggtc acacatgtaa gtgactgata taaaagagaa aaaaggcgat 
     9781 ttttccgcct aaaactcttt aaaacttatt aaaactctta aaacccgcct ggcctgtgca 
     9841 taactgtctg gccagcgcac agccgaagag ctgcaaaaag cgcctaccct tcggtcgctg 
     9901 cgctccctac gccccgccgc ttcgcgtcgg cctatcgcgg ccgctggccg ctcaaaaatg 
     9961 gctggcctac ggccaggcaa tctaccaggg cgcggacaag ccgcgccgtc gccactcgac 
    10021 cgccggcgcc cacatcaagg caccctgcct cgcgcgtttc ggtgatgacg gtgaaaacct 
    10081 ctgacacatg cagctcccgg agacggtcac agcttgtctg taagcggatg ccgggagcag 
    10141 acaagcccgt cagggcgcgt cagcgggtgt tggcgggtgt cggggcgcag ccatgaccca 
    10201 gtcacgtagc gatagcggag tgtatactgg cttaactatg cggcatcaga gcagattgta 
    10261 ctgagagtgc accatatgcg gtgtgaaata ccgcacagat gcgtaaggag aaaataccgc 
    10321 atcaggcgct cttccgcttc ctcgctcact gactcgctgc gctcggtcgt tcggctgcgg 
    10381 cgagcggtat cagctcactc aaaggcggta atacggttat ccacagaatc aggggataac 
    10441 gcaggaaaga acatgtgagc aaaaggccag caaaaggcca ggaaccgtaa aaaggccgcg 
    10501 ttgctggcgt ttttccatag gctccgcccc cctgacgagc atcacaaaaa tcgacgctca 
    10561 agtcagaggt ggcgaaaccc gacaggacta taaagatacc aggcgtttcc ccctggaagc 
    10621 tccctcgtgc gctctcctgt tccgaccctg ccgcttaccg gatacctgtc cgcctttctc 
    10681 ccttcgggaa gcgtggcgct ttctcatagc tcacgctgta ggtatctcag ttcggtgtag 
    10741 gtcgttcgct ccaagctggg ctgtgtgcac gaaccccccg ttcagcccga ccgctgcgcc 
    10801 ttatccggta actatcgtct tgagtccaac ccggtaagac acgacttatc gccactggca 
    10861 gcagccactg gtaacaggat tagcagagcg aggtatgtag gcggtgctac agagttcttg 
    10921 aagtggtggc ctaactacgg ctacactaga aggacagtat ttggtatctg cgctctgctg 
    10981 aagccagtta ccttcggaaa aagagttggt agctcttgat ccggcaaaca aaccaccgct 
    11041 ggtagcggtg gtttttttgt ttgcaagcag cagattacgc gcagaaaaaa aggatctcaa 
    11101 gaagatcctt tgatcttttc tacggggtct gacgctcagt ggaacgaaaa ctcacgttaa 
    11161 gggattttgg tcatgcattc taggtactaa aacaattcat ccagtaaaat ataatatttt 
    11221 attttctccc aatcaggctt gatccccagt aagtcaaaaa atagctcgac atactgttct 
    11281 tccccgatat cctccctgat cgaccggacg cagaaggcaa tgtcatacca cttgtccgcc 
    11341 ctgccgcttc tcccaagatc aataaagcca cttactttgc catctttcac aaagatgttg 
    11401 ctgtctccca ggtcgccgtg ggaaaagaca agttcctctt cgggcttttc cgtctttaaa 
    11461 aaatcataca gctcgcgcgg atctttaaat ggagtatctt cttcccagtt ttcgcaatcc 
    11521 acatcggcca gatcgttatt cagtaagtaa tccaattcgg ctaagcggct gtctaagcta 
    11581 ttcgtatagg gacaatccga tatgtcgatg gagtgaaaga gcctgatgca ctccgcatac 
    11641 agctcgataa tcttttcagg gctttgttca tcttcatact cttccgagca aaggacgcca 
    11701 tcggcctcac tcatgagcag attgctccag ccatcatgcc gttcaaagtg caggaccttt 
    11761 ggaacaggca gctttccttc cagccatagc atcatgtcct tttcccgttc cacatcatag 
    11821 gtggtccctt tataccggct gtccgtcatt tttaaatata ggttttcatt ttctcccacc 
    11881 agcttatata ccttagcctg ggcctcatgg gccttccttt cactgcccgc tttccagtcg 
    11941 ggaaacctgt cgtgccaggc ccacatcaag gcaccctgcc tcgcgcgttt cggtgatgac 
    12001 ggtgaaaacc tctgacacat gcagctcccg gagacggtca cagcttgtct gtaagcggat 
    12061 gccgggagca gacaagcccg tcagggcgcg tcagcgggtg ttggcgggtg tcggggcgca 
    12121 gccatgaccc agtcacgtag cgatagcgga gtgtatactg gcttaactat gcggcatcag 
    12181 agcagattgt actgagagtg caccatatgc ggtgtgaaat accgcacaga tgcgtaagga 
    12241 gaaaataccg catcaggcgc tcttccgctt cctcgctcac tgactcgctg cgctcggtcg 
    12301 ttcggctgcg gcgagcggta tcagctcact caaaggcggt aatacggtta tccacagaat 
    12361 caggggataa cgcaggaaag aacatgtgag caaaaggcca gcaaaaggcc aggaaccgta 
    12421 aaaaggccgc gttgctggcg tttttccata ggctccgccc ccctgacgag catcacaaaa 
    12481 atcgacgctc aagtcagagg tggcgaaacc cgacaggact ataaagatac caggcgtttc 
    12541 cccctggaag ctccctcgtg cgctctcctg ttccgaccct gccgcttacc ggatacctgt 
    12601 ccgcctttct cccttcggga agcgtggcgc tttctcatag ctcacgctgt aggtatctca 
    12661 gttcggtgta ggtcgttcgc tccaagctgg gctgtgtgca cgaacccccc gttcagcccg 
    12721 accgctgcgc cttatccggt aactatcgtc ttgagtccaa cccggtaaga cacgacttat 
    12781 cgccactggc agcagccact ggtaacagga ttagcagagc gaggtatgta ggcggtgcta 
    12841 cagagttctt gaagtggtgg cctaactacg gctacactag aaggacagta tttggtatct 
    12901 gcgctctgct gaagccagtt accttcggaa aaagagttgg tagctcttga tccggcaaac 
    12961 aaaccaccgc tggtagcggt ggtttttttg tttgcaagca gcagattacg cgcagaaaaa 
    13021 aaggatctca agaagatcct ttgatctttt ctacggggtc tgacgctcag tggaacgaaa 
    13081 actcacgtta agggattttg gtcatgcatt ctaggtacta aaacaattca tccagtaaaa 
    13141 tataatattt tattttctcc caatcaggct tgatccccag taagtcaaaa aatagctcga 
    13201 catactgttc ttccccgata tcctccctga tcgaccggac gcagaaggca atgtcatacc 
    13261 acttgtccgc cctgccgctt ctcccaagat caataaagcc acttactttg ccatctttca 
    13321 caaagatgtt gctgtctccc aggtcgccgt gggaaaagac aagttcctct tcgggctttt 
    13381 ccgtctttaa aaaatcatac agctcgcgcg gatctttaaa tggagtatct tcttcccagt 
    13441 tttcgcaatc cacatcggcc agatcgttat tcagtaagta atccaattcg gctaagcggc 
    13501 tgtctaagct attcgtatag ggacaatccg atatgtcgat ggagtgaaag agcctgatgc 
    13561 actccgcata cagctcgata atcttttcag ggctttgttc atcttcatac tcttccgagc 
    13621 aaaggacgcc atcggcctca ctcatgagca gattgctcca gccatcatgc cgttcaaagt 
    13681 gcaggacctt tggaacaggc agctttcctt ccagccatag catcatgtcc ttttcccgtt 
    13741 ccacatcata ggtggtccct ttataccggc tgtccgtcat ttttaaatat aggttttcat 
    13801 tttctcccac cagcttatat accttagcag gagacattcc ttccgtatct tttacgcagc 
    13861 ggtatttttc gatcagtttt ttcaattccg gtgatattct cattttagcc atttattatt 
    13921 tccttcctct tttctacagt atttaaagat accccaagaa gctaattata acaagacgaa 
    13981 ctccaattca ctgttccttg cattctaaaa ccttaaatac cagaaaacag ctttttcaaa 
    14041 gttgttttca aagttggcgt ataacatagt atcgacggag ccgattttga aaccgcggtg 
    14101 atcacaggca gcaacgctct gtcatcgtta caatcaacat gctaccctcc gcgagatcat 
    14161 ccgtgtttca aacccggcag cttagttgcc gttcttccga atagcatcgg taacatgagc 
    14221 aaagtctgcc gccttacaac ggctctcccg ctgacgccgt cccggactga tgggctgcct 
    14281 gtatcgagtg gtgattttgt gccgagctgc cggtcgggga gctgttggct ggctgg 
//
