# Supplementary material for: A promoter toolbox for tissue-specific expression supporting translational research in cassava (Manihot esculenta)
Source: Front Plant Sci. 2022 Dec 20;13:1042379. doi: 10.3389/fpls.2022.1042379 (PMC9807883; doi:10.3389/fpls.2022.1042379)
Supplement: Supplementary file 1 [file DataSheet_1.zip › GG L2 pStGBSS1-GUS+.gb]

LOCUS       L2\GG_pStGBSS1::       13629 bp    DNA     circular UNA 21-APR-2022
DEFINITION  L2: 50f,end1.
ACCESSION   urn.local...1584014491127.23
VERSION     urn.local...1584014491127.23
SOURCE      
  ORGANISM  
COMMENT     This file is created by Vector NTI
            http://www.invitrogen.com/
COMMENT     ORIGDB|GenBank
COMMENT     VNTDATE|-14046737|
COMMENT     VNTDBDATE|-14359131|
COMMENT     LSOWNER|
COMMENT     VNTNAME|L2 GG_pStGBSS1::GUS+|
COMMENT     VNTAUTHORNAME|Demo User|
FEATURES             Location/Qualifiers
     3'UTR           5102..5364
                     /vntifkey="50"
                     /label=nos
     misc_feature    1..25
                     /vntifkey="21"
                     /label=LB
                     /note="Geneious type: left boader"
     misc_feature    complement(5421..5445)
                     /vntifkey="21"
                     /label=RB
                     /note="Geneious type: right boader"
     terminator      103..317
                     /vntifkey="43"
                     /label=CaMV35S\terminator
     CDS             complement(318..1343)
                     /vntifkey="4"
                     /label=hptII\CDS
     promoter        complement(1344..1648)
                     /vntifkey="29"
                     /label=nos\promoter
     exon            3045..3059
                     /vntifkey="61"
                     /label=Exon1\GUS+
     intron          3060..3249
                     /vntifkey="15"
                     /label=Intron\GUS+
     exon            3250..5097
                     /vntifkey="61"
                     /label=Exon2\GUS+
     CDS             complement(10483..11334)
                     /vntifkey="4"
                     /label=KanR\[APH(3')]
     rep_origin      9805..10393
                     /vntifkey="33"
                     /label=pBR322\ori
     rep_origin      8944..9138
                     /vntifkey="33"
                     /label=pVS1\oriV
     CDS             7769..8872
                     /vntifkey="4"
                     /label=pVS1\RepA
     CDS             6745..7371
                     /vntifkey="4"
                     /label=pVS1\StaA
     promoter        1964..3043
                     /vntifkey="29"
                     /label=pStGBSS1\incl.\5�UTR\(1080\bp)
BASE COUNT     3321 a      3629 c      3506 g      3173 t 
ORIGIN
        1 tggcaggata tattgtggtg taaacaaatt gacgcttaga caacttaata acacattgcg 
       61 gacgttttta atgtactgaa ttaacgccga attaattcgg gggatctgga ttttagtact 
      121 ggattttggt tttaggaatt agaaatttta ttgatagaag tattttacaa atacaaatac 
      181 atactaaggg tttcttatat gctcaacaca tgagcgaaac cctataggaa ccctaattcc 
      241 cttatctggg aactactcac acattattat ggagaaactc gagcttgtcg atcgacagat 
      301 cccggtcggc atctactcta tttctttgcc ctcggacgag tgctggggcg tcggtttcca 
      361 ctatcggcga gtacttctac acagccatcg gtccagacgg ccgcgcttct gcgggcgatt 
      421 tgtgtacgcc cgacagtccc ggctccggat cggacgattg cgtcgcatcg accctgcgcc 
      481 caagctgcat catcgaaatt gccgtcaacc aagctctgat agagttggtc aagaccaatg 
      541 cggagcatat acgcccggag tcgtggcgat cctgcaagct ccggatgcct ccgctcgaag 
      601 tagcgcgtct gctgctccat acaagccaac cacggcctcc agaagaagat gttggcgacc 
      661 tcgtattggg aatccccgaa catcgcctcg ctccagtcaa tgaccgctgt tatgcggcca 
      721 ttgtccgtca ggacattgtt ggagccgaaa tccgcgtgca cgaggtgccg gacttcgggg 
      781 cagtcctcgg cccaaagcat cagctcatcg agagcctgcg cgacggacgc actgacggtg 
      841 tcgtccatca cagtttgcca gtgatacaca tggggatcag caatcgcgca tatgaaatca 
      901 cgccatgtag tgtattgacc gattccttgc ggtccgaatg ggccgaaccc gctcgtctgg 
      961 ctaagatcgg ccgcagcgat cgcatccata gcctccgcga ccggttgtag aacagcgggc 
     1021 agttcggttt caggcaggtc ttgcaacgtg acaccctgtg cacggcggga gatgcaatag 
     1081 gtcaggctct cgctaaactc cccaatgtca agcacttccg gaatcgggag cgcggccgat 
     1141 gcaaagtgcc gataaacata acgatctttg tagaaaccat cggcgcagct atttacccgc 
     1201 aggacatatc cacgccctcc tacatcgaag ctgaaagcac gagattcttc gccctccgag 
     1261 agctgcatca ggtcggagac gctgtcgaac ttttcgatca gaaacttctc gacagacgtc 
     1321 gcggtgagtt caggcttttt catatccggt gcagattatt tggattgaga gtgaatatga 
     1381 gactctaatt ggataccgag gggaatttat ggaacgtcag tggagcattt ttgacaagaa 
     1441 atatttgcta gctgatagtg accttaggcg acttttgaac gcgcaataat ggtttctgac 
     1501 gtatgtgctt agctcattaa actccagaaa cccgcggctg agtggctcct tcaacgttgc 
     1561 ggttctgtca gttccaaacg taaaacggct tgtcccgcgt catcggcggg ggtcataacg 
     1621 tgactccctt aattctccgc tcatgatcag attgtcgttt cccgccttca gtttaaacta 
     1681 tcagtgtcca acatgttggc aagctgctct agccaatacg caaaccgcct ctccccgcgc 
     1741 gttggccgat tcattaatgc agctggcacg acaggtttcc cgactggaaa gcgggcagtg 
     1801 agcgcaacgc aattaatgtg agttagctca ctcattaggc accccaggct ttacacttta 
     1861 tgcttccggc tcgtatgttg tgtggaattg tgagcggata acaatttcac acaggaaaca 
     1921 gctatgacca tgattacgaa ttctgccgaa ttcggatccg gagaagcttt aacgagatag 
     1981 aaaattataa tactccgttt tgttcattac ttaacaaatg caacagtatc ttgtaccaaa 
     2041 tcctttctct cttttcaaac ttttctattt ggctgttgac agagtaatca ggatacaaac 
     2101 cacaagtatt taattgactc atccaccaga tattatgatt tatgaatcct cgaaaagcct 
     2161 atccattaag tcctcatcta tggatatact tgacagtttc ttcctatttg ggtatttttt 
     2221 tcctgccaag tggaacggag acatgttatg ttgtatacgg gaagctcgtt aaaaaaaaaa 
     2281 tacaatagga agaaatgtaa caaacattga atgttgtttt taaccatcct tccttttagc 
     2341 agtgtaccaa ttttgtaata gaaccatgca tctcaatctt aatactaaaa aatgcaacaa 
     2401 aattctagtg gagggaccag taccagtaca ttagatatta ttttttatta ctataataat 
     2461 aatttaacta acacgagaca taggaatgtc aagtggtagc ggtaggaggg agttggttta 
     2521 gttttttaga tactaggaga cagaaccgga ggggcccatt gcaaggccca agttgaagtc 
     2581 cagccgtgaa tcaacaaaga gagggcccat aatactgttg atgagcattt ccctataata 
     2641 cagtgtccac agttgccttc cgctaaggga tagccacccg ctattctctt gacacgtgtc 
     2701 actgaaacct gctacaaata aggcaggcac ctcctcattc tcacactcac tcactcactc 
     2761 actcactcac acagctcaac aagtggtaac ttttactcat ctcctccaat tatttctgat 
     2821 ttcatgcatg tttccctaca ttctattatg aatcgtgtta tggtgtataa acgttgtttc 
     2881 atatctcatc tcatctattc tgattttgat tctcttgcct actgtaatcg gtgataaatg 
     2941 tgaatgcttc ctcttcttct tcttcttctc agaaatcaat ttctgttttg tttttgttca 
     3001 tctgtagctt ggtagattcc cctttttgta gaccacacat cacaatggta gatctgaggg 
     3061 taaatttcta gtttttctcc ttcattttct tggttaggac ccttttctct ttttattttt 
     3121 ttgagctttg atctttcttt aaactgatct attttttaat tgattggtta tggtgtaaat 
     3181 attacatagc tttaactgat aatctgatta ctttatttcg tgtgtctatg atgatgatga 
     3241 tagttacaga accgacgaac tagtctgtac ccgatcaaca ccgaaacccg tggcgtgttc 
     3301 gacctcaatg gcgtctggaa cttcaagctg gactacggga aaggactgga agagaagtgg 
     3361 tacgaaagca agctgaccga cactattagt atggccgtcc caagcagtta caatgacatt 
     3421 ggcgtgacca aggaaatccg caaccatatc ggatatgtct ggtacgaacg tgagttcacg 
     3481 gtgccggcct atctgaagga tcagcgtatc gtgctccgct tcggctctgc aactcacaaa 
     3541 gcaattgtct atgtcaatgg tgagctggtc gtggagcaca agggcggatt cctgccattc 
     3601 gaagcggaaa tcaacaactc gctgcgtgat ggcatgaatc gcgtcaccgt cgccgtggac 
     3661 aacatcctcg acgatagcac cctcccggtg gggctgtaca gcgagcgcca cgaagagggc 
     3721 ctcggaaaag tcattcgtaa caagccgaac ttcgacttct tcaactatgc aggcctgcac 
     3781 cgtccggtga aaatctacac gaccccgttt acgtacgtcg aggacatctc ggttgtgacc 
     3841 gacttcaatg gcccaaccgg gactgtgacc tatacggtgg actttcaagg caaagccgaa 
     3901 accgtgaaag tgtcggtcgt ggatgaggaa ggcaaagtgg tcgcaagcac cgagggcctg 
     3961 agcggtaacg tggagattcc gaatgtcatc ctctgggaac cactgaacac gtatctctac 
     4021 cagatcaaag tggaactggt gaacgacgga ctgaccatcg atgtctatga agagccgttc 
     4081 ggcgtgcgga ccgtggaagt caacgacggc aagttcctca tcaacaacaa accgttctac 
     4141 ttcaagggct ttggcaaaca tgaggacact cctatcaacg gccgtggctt taacgaagcg 
     4201 agcaatgtga tggatttcaa tatcctcaaa tggatcggcg ccaacagctt ccggaccgca 
     4261 cactatccgt actctgaaga gttgatgcgt cttgcggatc gcgagggtct ggtcgtgatc 
     4321 gacgagactc cggcagttgg cgtgcacctc aacttcatgg ccaccacggg actcggcgaa 
     4381 ggcagcgagc gcgtcagtac ctgggagaag attcggacgt ttgagcacca tcaagacgtt 
     4441 ctccgtgaac tggtgtctcg tgacaagaac catccaagcg tcgtgatgtg gagcatcgcc 
     4501 aacgaggcgg cgactgagga agagggcgcg tacgagtact tcaagccgtt ggtggagctg 
     4561 accaaggaac tcgacccaca gaagcgtccg gtcacgatcg tgctgtttgt gatggctacc 
     4621 ccggagacgg acaaagtcgc cgaactgatt gacgtcatcg cgctcaatcg ctataacgga 
     4681 tggtacttcg atggcggtga tctcgaagcg gccaaagtcc atctccgcca ggaatttcac 
     4741 gcgtggaaca agcgttgccc aggaaagccg atcatgatca ctgagtacgg cgcagacacc 
     4801 gttgcgggct ttcacgacat tgatccagtg atgttcaccg aggaatatca agtcgagtac 
     4861 taccaggcga accacgtcgt gttcgatgag tttgagaact tcgtgggtga gcaagcgtgg 
     4921 aacttcgcgg acttcgcgac ctctcagggc gtgatgcgcg tccaaggaaa caagaagggc 
     4981 gtgttcactc gtgaccgcaa gccgaagctc gccgcgcacg tctttcgcga gcgctggacc 
     5041 aacattccag atttcggcta caagaacgct agccatcacc atcaccatca cgtgtgagct 
     5101 tgtcaagcag atcgttcaaa catttggcaa taaagtttct taagattgaa tcctgttgcc 
     5161 ggtcttgcga tgattatcat ataatttctg ttgaattacg ttaagcatgt aataattaac 
     5221 atgtaatgca tgacgttatt tatgagatgg gtttttatga ttagagtccc gcaattatac 
     5281 atttaatacg cgatagaaaa caaaatatag cgcgcaaact aggataaatt atcgcgcgcg 
     5341 gtgtcatcta tgttactaga tcgacgctgc aagaggatgc acatgtgacc gagggaatcg 
     5401 ggaattaaac tatcagtgtt tgacaggata tattggcggg taaacctaag agaaaagagc 
     5461 gtttattaga ataacggata tttaaaaggg cgtgaaaagg tttatccgtt cgtccatttg 
     5521 tatgtgcatg ccaaccacag ggttcccctc gggatcaaag tactttgatc caacccctcc 
     5581 gctgctatag tgcagtcggc ttctgacgtt cagtgcagcc gtgttctgaa aacgacatgt 
     5641 cgcacaagtc ctaagttacg cgacaggctg ccgccctgcc cttttcctgg cgttttcttg 
     5701 tcgcgtgttt tagtcgcata aagtagaata cttgcgacta gaaccggaga cattacgcca 
     5761 tgaacaagag cgccgccgct ggcctgctgg gctatgcccg cgtcagcacc gacgaccagg 
     5821 acttgaccaa ccaacgggcc gaactgcacg cggccggctg caccaagctg ttttccgaga 
     5881 agatcaccgg caccaggcgc gaccgcccgg agctggccag gatgcttgac cacctacgcc 
     5941 ctggcgacgt tgtgacagtg accaggctag accgcctggc ccgcagcacc cgcgacctac 
     6001 tggacattgc cgagcgcatc caggaggccg gcgcgggcct gcgtagcctg gcagagccgt 
     6061 gggccgacac caccacgccg gccggccgca tggtgttgac cgtgttcgcc ggcattgccg 
     6121 agttcgagcg ttccctaatc atcgaccgca cccggagcgg gcgcgaggcc gccaaggccc 
     6181 gaggcgtgaa gtttggcccc cgccctaccc tcaccccggc acagatcgcg cacgcccgcg 
     6241 agctgatcga ccaggaaggc cgcaccgtga aagaggcggc tgcactgctt ggcgtgcatc 
     6301 gctcgaccct gtaccgcgca cttgagcgca gcgaggaagt gacgcccacc gaggccaggc 
     6361 ggcgcggtgc cttccgtgag gacgcattga ccgaggccga cgccctggcg gccgccgaga 
     6421 atgaacgcca agaggaacaa gcatgaaacc gcaccaggac ggccaggacg aaccgttttt 
     6481 cattaccgaa gagatcgagg cggagatgat cgcggccggg tacgtgttcg agccgcccgc 
     6541 gcacgtctca accgtgcggc tgcatgaaat cctggccggt ttgtctgatg ccaagctggc 
     6601 ggcctggccg gccagcttgg ccgctgaaga aaccgagcgc cgccgtctaa aaaggtgatg 
     6661 tgtatttgag taaaacagct tgcgtcatgc ggtcgctgcg tatatgatgc gatgagtaaa 
     6721 taaacaaata cgcaagggga acgcatgaag gttatcgctg tacttaacca gaaaggcggg 
     6781 tcaggcaaga cgaccatcgc aacccatcta gcccgcgccc tgcaactcgc cggggccgat 
     6841 gttctgttag tcgattccga tccccagggc agtgcccgcg attgggcggc cgtgcgggaa 
     6901 gatcaaccgc taaccgttgt cggcatcgac cgcccgacga ttgaccgcga cgtgaaggcc 
     6961 atcggccggc gcgacttcgt agtgatcgac ggagcgcccc aggcggcgga cttggctgtg 
     7021 tccgcgatca aggcagccga cttcgtgctg attccggtgc agccaagccc ttacgacata 
     7081 tgggccaccg ccgacctggt ggagctggtt aagcagcgca ttgaggtcac ggatggaagg 
     7141 ctacaagcgg cctttgtcgt gtcgcgggcg atcaaaggca cgcgcatcgg cggtgaggtt 
     7201 gccgaggcgc tggccgggta cgagctgccc attcttgagt cccgtatcac gcagcgcgtg 
     7261 agctacccag gcactgccgc cgccggcaca accgttcttg aatcagaacc cgagggcgac 
     7321 gctgcccgcg aggtccaggc gctggccgct gaaattaaat caaaactcat ttgagttaat 
     7381 gaggtaaaga gaaaatgagc aaaagcacaa acacgctaag tgccggccgt ccgagcgcac 
     7441 gcagcagcaa ggctgcaacg ttggccagcc tggcagacac gccagccatg aagcgggtca 
     7501 actttcagtt gccggcggag gatcacacca agctgaagat gtacgcggta cgccaaggca 
     7561 agaccattac cgagctgcta tctgaataca tcgcgcagct accagagtaa atgagcaaat 
     7621 gaataaatga gtagatgaat tttagcggct aaaggaggcg gcatggaaaa tcaagaacaa 
     7681 ccaggcaccg acgccgtgga atgccccatg tgtggaggaa cgggcggttg gccaggcgta 
     7741 agcggctggg ttgtctgccg gccctgcaat ggcactggaa cccccaagcc cgaggaatcg 
     7801 gcgtgacggt cgcaaaccat ccggcccggt acaaatcggc gcggcgctgg gtgatgacct 
     7861 ggtggagaag ttgaaggccg cgcaggccgc ccagcggcaa cgcatcgagg cagaagcacg 
     7921 ccccggtgaa tcgtggcaag cggccgctga tcgaatccgc aaagaatccc ggcaaccgcc 
     7981 ggcagccggt gcgccgtcga ttaggaagcc gcccaagggc gacgagcaac cagatttttt 
     8041 cgttccgatg ctctatgacg tgggcacccg cgatagtcgc agcatcatgg acgtggccgt 
     8101 tttccgtctg tcgaagcgtg accgacgagc tggcgaggtg atccgctacg agcttccaga 
     8161 cgggcacgta gaggtttccg cagggccggc cggcatggcc agtgtgtggg attacgacct 
     8221 ggtactgatg gcggtttccc atctaaccga atccatgaac cgataccggg aagggaaggg 
     8281 agacaagccc ggccgcgtgt tccgtccaca cgttgcggac gtactcaagt tctgccggcg 
     8341 agccgatggc ggaaagcaga aagacgacct ggtagaaacc tgcattcggt taaacaccac 
     8401 gcacgttgcc atgcagcgta cgaagaaggc caagaacggc cgcctggtga cggtatccga 
     8461 gggtgaagcc ttgattagcc gctacaagat cgtaaagagc gaaaccgggc ggccggagta 
     8521 catcgagatc gagctagctg attggatgta ccgcgagatc acagaaggca agaacccgga 
     8581 cgtgctgacg gttcaccccg attacttttt gatcgatccc ggcatcggcc gttttctcta 
     8641 ccgcctggca cgccgcgccg caggcaaggc agaagccaga tggttgttca agacgatcta 
     8701 cgaacgcagt ggcagcgccg gagagttcaa gaagttctgt ttcaccgtgc gcaagctgat 
     8761 cgggtcaaat gacctgccgg agtacgattt gaaggaggag gcggggcagg ctggcccgat 
     8821 cctagtcatg cgctaccgca acctgatcga gggcgaagca tccgccggtt cctaatgtac 
     8881 ggagcagatg ctagggcaaa ttgccctagc aggggaaaaa ggtcgaaaag gtctctttcc 
     8941 tgtggatagc acgtacattg ggaacccaaa gccgtacatt gggaaccgga acccgtacat 
     9001 tgggaaccca aagccgtaca ttgggaaccg gtcacacatg taagtgactg atataaaaga 
     9061 gaaaaaaggc gatttttccg cctaaaactc tttaaaactt attaaaactc ttaaaacccg 
     9121 cctggcctgt gcataactgt ctggccagcg cacagccgaa gagctgcaaa aagcgcctac 
     9181 ccttcggtcg ctgcgctccc tacgccccgc cgcttcgcgt cggcctatcg cggccgctgg 
     9241 ccgctcaaaa atggctggcc tacggccagg caatctacca gggcgcggac aagccgcgcc 
     9301 gtcgccactc gaccgccggc gcccacatca aggcaccctg cctcgcgcgt ttcggtgatg 
     9361 acggtgaaaa cctctgacac atgcagctcc cggagacggt cacagcttgt ctgtaagcgg 
     9421 atgccgggag cagacaagcc cgtcagggcg cgtcagcggg tgttggcggg tgtcggggcg 
     9481 cagccatgac ccagtcacgt agcgatagcg gagtgtatac tggcttaact atgcggcatc 
     9541 agagcagatt gtactgagag tgcaccatat gcggtgtgaa ataccgcaca gatgcgtaag 
     9601 gagaaaatac cgcatcaggc gctcttccgc ttcctcgctc actgactcgc tgcgctcggt 
     9661 cgttcggctg cggcgagcgg tatcagctca ctcaaaggcg gtaatacggt tatccacaga 
     9721 atcaggggat aacgcaggaa agaacatgtg agcaaaaggc cagcaaaagg ccaggaaccg 
     9781 taaaaaggcc gcgttgctgg cgtttttcca taggctccgc ccccctgacg agcatcacaa 
     9841 aaatcgacgc tcaagtcaga ggtggcgaaa cccgacagga ctataaagat accaggcgtt 
     9901 tccccctgga agctccctcg tgcgctctcc tgttccgacc ctgccgctta ccggatacct 
     9961 gtccgccttt ctcccttcgg gaagcgtggc gctttctcat agctcacgct gtaggtatct 
    10021 cagttcggtg taggtcgttc gctccaagct gggctgtgtg cacgaacccc ccgttcagcc 
    10081 cgaccgctgc gccttatccg gtaactatcg tcttgagtcc aacccggtaa gacacgactt 
    10141 atcgccactg gcagcagcca ctggtaacag gattagcaga gcgaggtatg taggcggtgc 
    10201 tacagagttc ttgaagtggt ggcctaacta cggctacact agaaggacag tatttggtat 
    10261 ctgcgctctg ctgaagccag ttaccttcgg aaaaagagtt ggtagctctt gatccggcaa 
    10321 acaaaccacc gctggtagcg gtggtttttt tgtttgcaag cagcagatta cgcgcagaaa 
    10381 aaaaggatct caagaagatc ctttgatctt ttctacgggg tctgacgctc agtggaacga 
    10441 aaactcacgt taagggattt tggtcatgca ttctaggtac taaaacaatt catccagtaa 
    10501 aatataatat tttattttct cccaatcagg cttgatcccc agtaagtcaa aaaatagctc 
    10561 gacatactgt tcttccccga tatcctccct gatcgaccgg acgcagaagg caatgtcata 
    10621 ccacttgtcc gccctgccgc ttctcccaag atcaataaag ccacttactt tgccatcttt 
    10681 cacaaagatg ttgctgtctc ccaggtcgcc gtgggaaaag acaagttcct cttcgggctt 
    10741 ttccgtcttt aaaaaatcat acagctcgcg cggatcttta aatggagtat cttcttccca 
    10801 gttttcgcaa tccacatcgg ccagatcgtt attcagtaag taatccaatt cggctaagcg 
    10861 gctgtctaag ctattcgtat agggacaatc cgatatgtcg atggagtgaa agagcctgat 
    10921 gcactccgca tacagctcga taatcttttc agggctttgt tcatcttcat actcttccga 
    10981 gcaaaggacg ccatcggcct cactcatgag cagattgctc cagccatcat gccgttcaaa 
    11041 gtgcaggacc tttggaacag gcagctttcc ttccagccat agcatcatgt ccttttcccg 
    11101 ttccacatca taggtggtcc ctttataccg gctgtccgtc atttttaaat ataggttttc 
    11161 attttctccc accagcttat ataccttagc ctgggcctca tgggccttcc tttcactgcc 
    11221 cgctttccag tcgggaaacc tgtcgtgcca ggcccacatc aaggcaccct gcctcgcgcg 
    11281 tttcggtgat gacggtgaaa acctctgaca catgcagctc ccggagacgg tcacagcttg 
    11341 tctgtaagcg gatgccggga gcagacaagc ccgtcagggc gcgtcagcgg gtgttggcgg 
    11401 gtgtcggggc gcagccatga cccagtcacg tagcgatagc ggagtgtata ctggcttaac 
    11461 tatgcggcat cagagcagat tgtactgaga gtgcaccata tgcggtgtga aataccgcac 
    11521 agatgcgtaa ggagaaaata ccgcatcagg cgctcttccg cttcctcgct cactgactcg 
    11581 ctgcgctcgg tcgttcggct gcggcgagcg gtatcagctc actcaaaggc ggtaatacgg 
    11641 ttatccacag aatcagggga taacgcagga aagaacatgt gagcaaaagg ccagcaaaag 
    11701 gccaggaacc gtaaaaaggc cgcgttgctg gcgtttttcc ataggctccg cccccctgac 
    11761 gagcatcaca aaaatcgacg ctcaagtcag aggtggcgaa acccgacagg actataaaga 
    11821 taccaggcgt ttccccctgg aagctccctc gtgcgctctc ctgttccgac cctgccgctt 
    11881 accggatacc tgtccgcctt tctcccttcg ggaagcgtgg cgctttctca tagctcacgc 
    11941 tgtaggtatc tcagttcggt gtaggtcgtt cgctccaagc tgggctgtgt gcacgaaccc 
    12001 cccgttcagc ccgaccgctg cgccttatcc ggtaactatc gtcttgagtc caacccggta 
    12061 agacacgact tatcgccact ggcagcagcc actggtaaca ggattagcag agcgaggtat 
    12121 gtaggcggtg ctacagagtt cttgaagtgg tggcctaact acggctacac tagaaggaca 
    12181 gtatttggta tctgcgctct gctgaagcca gttaccttcg gaaaaagagt tggtagctct 
    12241 tgatccggca aacaaaccac cgctggtagc ggtggttttt ttgtttgcaa gcagcagatt 
    12301 acgcgcagaa aaaaaggatc tcaagaagat cctttgatct tttctacggg gtctgacgct 
    12361 cagtggaacg aaaactcacg ttaagggatt ttggtcatgc attctaggta ctaaaacaat 
    12421 tcatccagta aaatataata ttttattttc tcccaatcag gcttgatccc cagtaagtca 
    12481 aaaaatagct cgacatactg ttcttccccg atatcctccc tgatcgaccg gacgcagaag 
    12541 gcaatgtcat accacttgtc cgccctgccg cttctcccaa gatcaataaa gccacttact 
    12601 ttgccatctt tcacaaagat gttgctgtct cccaggtcgc cgtgggaaaa gacaagttcc 
    12661 tcttcgggct tttccgtctt taaaaaatca tacagctcgc gcggatcttt aaatggagta 
    12721 tcttcttccc agttttcgca atccacatcg gccagatcgt tattcagtaa gtaatccaat 
    12781 tcggctaagc ggctgtctaa gctattcgta tagggacaat ccgatatgtc gatggagtga 
    12841 aagagcctga tgcactccgc atacagctcg ataatctttt cagggctttg ttcatcttca 
    12901 tactcttccg agcaaaggac gccatcggcc tcactcatga gcagattgct ccagccatca 
    12961 tgccgttcaa agtgcaggac ctttggaaca ggcagctttc cttccagcca tagcatcatg 
    13021 tccttttccc gttccacatc ataggtggtc cctttatacc ggctgtccgt catttttaaa 
    13081 tataggtttt cattttctcc caccagctta tataccttag caggagacat tccttccgta 
    13141 tcttttacgc agcggtattt ttcgatcagt tttttcaatt ccggtgatat tctcatttta 
    13201 gccatttatt atttccttcc tcttttctac agtatttaaa gataccccaa gaagctaatt 
    13261 ataacaagac gaactccaat tcactgttcc ttgcattcta aaaccttaaa taccagaaaa 
    13321 cagctttttc aaagttgttt tcaaagttgg cgtataacat agtatcgacg gagccgattt 
    13381 tgaaaccgcg gtgatcacag gcagcaacgc tctgtcatcg ttacaatcaa catgctaccc 
    13441 tccgcgagat catccgtgtt tcaaacccgg cagcttagtt gccgttcttc cgaatagcat 
    13501 cggtaacatg agcaaagtct gccgccttac aacggctctc ccgctgacgc cgtcccggac 
    13561 tgatgggctg cctgtatcga gtggtgattt tgtgccgagc tgccggtcgg ggagctgttg 
    13621 gctggctgg 
//
