# Supplementary material for: A promoter toolbox for tissue-specific expression supporting translational research in cassava (Manihot esculenta)
Source: Front Plant Sci. 2022 Dec 20;13:1042379. doi: 10.3389/fpls.2022.1042379 (PMC9807883; doi:10.3389/fpls.2022.1042379)
Supplement: Supplementary file 1 [file DataSheet_1.zip › GG L2 pStLS1-TMV-GUS+.gb]

LOCUS       GG\L2_pStLS1-GUS       14117 bp    DNA     circular UNA 18-NOV-2021
DEFINITION  L2: 11(pro04),end1.
ACCESSION   urn.local...1584014491159.103
VERSION     urn.local...1584014491159.103
SOURCE      
  ORGANISM  
COMMENT     This file is created by Vector NTI
            http://www.invitrogen.com/
COMMENT     ORIGDB|GenBank
COMMENT     VNTDATE|-14046852|
COMMENT     VNTDBDATE|-14137571|
COMMENT     LSOWNER|
COMMENT     VNTNAME|GG L2_pStLS1-GUS+|
COMMENT     VNTAUTHORNAME|Demo User|
FEATURES             Location/Qualifiers
     misc_feature    1943..1943
                     /vntifkey="21"
                     /label=origin
                     /note="Geneious type: origin"
     misc_feature    1..25
                     /vntifkey="21"
                     /label=LB
                     /note="Geneious type: left boader"
     misc_feature    complement(5909..5933)
                     /vntifkey="21"
                     /label=RB
                     /note="Geneious type: right boader"
     misc_feature    1943..1943
                     /vntifkey="21"
                     /label=pStLS1
                     /note="Geneious type: Concatenated sequence"
     terminator      103..317
                     /vntifkey="43"
                     /label=CaMV35S\terminator
     CDS             complement(318..1343)
                     /vntifkey="4"
                     /label=hptII\CDS
     promoter        complement(1344..1648)
                     /vntifkey="29"
                     /label=nos\promoter
     exon            3533..3547
                     /vntifkey="61"
                     /label=Exon1\GUS+
     intron          3548..3737
                     /vntifkey="15"
                     /label=Intron\GUS+
     exon            3738..5585
                     /vntifkey="61"
                     /label=Exon2\GUS+
     terminator      5590..5852
                     /vntifkey="43"
                     /label=nos\terminator
     CDS             complement(10971..11822)
                     /vntifkey="4"
                     /label=KanR\[APH(3')]
     rep_origin      10293..10881
                     /vntifkey="33"
                     /label=pBR322\ori
     rep_origin      9432..9626
                     /vntifkey="33"
                     /label=pVS1\oriV
     CDS             8257..9360
                     /vntifkey="4"
                     /label=pVS1\RepA
     CDS             7233..7859
                     /vntifkey="4"
                     /label=pVS1\StaA
     promoter        1960..3464
                     /vntifkey="29"
                     /label=pStLS1\(1505\bp)
     5'UTR           3465..3531
                     /vntifkey="52"
                     /label=5U\TMV
BASE COUNT     3525 a      3669 c      3603 g      3320 t 
ORIGIN
        1 tggcaggata tattgtggtg taaacaaatt gacgcttaga caacttaata acacattgcg 
       61 gacgttttta atgtactgaa ttaacgccga attaattcgg gggatctgga ttttagtact 
      121 ggattttggt tttaggaatt agaaatttta ttgatagaag tattttacaa atacaaatac 
      181 atactaaggg tttcttatat gctcaacaca tgagcgaaac cctataggaa ccctaattcc 
      241 cttatctggg aactactcac acattattat ggagaaactc gagcttgtcg atcgacagat 
      301 cccggtcggc atctactcta tttctttgcc ctcggacgag tgctggggcg tcggtttcca 
      361 ctatcggcga gtacttctac acagccatcg gtccagacgg ccgcgcttct gcgggcgatt 
      421 tgtgtacgcc cgacagtccc ggctccggat cggacgattg cgtcgcatcg accctgcgcc 
      481 caagctgcat catcgaaatt gccgtcaacc aagctctgat agagttggtc aagaccaatg 
      541 cggagcatat acgcccggag tcgtggcgat cctgcaagct ccggatgcct ccgctcgaag 
      601 tagcgcgtct gctgctccat acaagccaac cacggcctcc agaagaagat gttggcgacc 
      661 tcgtattggg aatccccgaa catcgcctcg ctccagtcaa tgaccgctgt tatgcggcca 
      721 ttgtccgtca ggacattgtt ggagccgaaa tccgcgtgca cgaggtgccg gacttcgggg 
      781 cagtcctcgg cccaaagcat cagctcatcg agagcctgcg cgacggacgc actgacggtg 
      841 tcgtccatca cagtttgcca gtgatacaca tggggatcag caatcgcgca tatgaaatca 
      901 cgccatgtag tgtattgacc gattccttgc ggtccgaatg ggccgaaccc gctcgtctgg 
      961 ctaagatcgg ccgcagcgat cgcatccata gcctccgcga ccggttgtag aacagcgggc 
     1021 agttcggttt caggcaggtc ttgcaacgtg acaccctgtg cacggcggga gatgcaatag 
     1081 gtcaggctct cgctaaactc cccaatgtca agcacttccg gaatcgggag cgcggccgat 
     1141 gcaaagtgcc gataaacata acgatctttg tagaaaccat cggcgcagct atttacccgc 
     1201 aggacatatc cacgccctcc tacatcgaag ctgaaagcac gagattcttc gccctccgag 
     1261 agctgcatca ggtcggagac gctgtcgaac ttttcgatca gaaacttctc gacagacgtc 
     1321 gcggtgagtt caggcttttt catatccggt gcagattatt tggattgaga gtgaatatga 
     1381 gactctaatt ggataccgag gggaatttat ggaacgtcag tggagcattt ttgacaagaa 
     1441 atatttgcta gctgatagtg accttaggcg acttttgaac gcgcaataat ggtttctgac 
     1501 gtatgtgctt agctcattaa actccagaaa cccgcggctg agtggctcct tcaacgttgc 
     1561 ggttctgtca gttccaaacg taaaacggct tgtcccgcgt catcggcggg ggtcataacg 
     1621 tgactccctt aattctccgc tcatgatcag attgtcgttt cccgccttca gtttaaacta 
     1681 tcagtgtcca acatgttggc aagctgctct agccaatacg caaaccgcct ctccccgcgc 
     1741 gttggccgat tcattaatgc agctggcacg acaggtttcc cgactggaaa gcgggcagtg 
     1801 agcgcaacgc aattaatgtg agttagctca ctcattaggc accccaggct ttacacttta 
     1861 tgcttccggc tcgtatgttg tgtggaattg tgagcggata acaatttcac acaggaaaca 
     1921 gctatgacca tgattacgaa ttctgccgaa ttcggatccg gaggtgttca tctgttggac 
     1981 aagctaataa tatctatttg ttgtctgaat cacaattttc ccatgataaa ttaaagccaa 
     2041 aattcggctt ctcacaacct gatagaatct aattttatga cttttatcaa aaaaaagaag 
     2101 aagatagaat ctaattttat gacatttaat ggtagccatt ccttaaaaat tcccgattca 
     2161 actaatcctt ggagttcatt ttctcatagg tggatttcat gctggagtta ctgtaaatag 
     2221 ggttggattt ctacattctt gcgagagtga tctgcattcc agccccctct gaagcacagg 
     2281 agtcagctgc atttcaaatg attacccaat tacagactat ggcagaccgc acccattaga 
     2341 tttaatgtgg caaagaaaca tcaactccaa tatttttgaa tcctattaat ggctatcata 
     2401 ccatagtact gtattagtac tgtccagaag caaaaattgt tgttttagaa tattacttgg 
     2461 ttgcaaccgt atcagtgctt tgaacattta tcaaggccaa atacataatg gtgccttgaa 
     2521 atcaactcta gtttattgaa atgatgtcta ttgagcacct atatgtgttg ccagtattgc 
     2581 ccatgcttaa cttagcattc tgttaacaag tgttatgctg gatgttcgaa tcgaacatgg 
     2641 agttttcatg ttgcttagaa ctatatgctt tcagtgttag cagtatcgga aggtaaatac 
     2701 agtttaaaca ccaaaagtag agagaaataa ggaggaattt aatctttgga tttgattcgt 
     2761 ctttcttgtg ggaatggtga actcgttaac cagctaggtg aaatgaactc aatacttagt 
     2821 tcaaaattgt ttaagttcca tttttggtta agagaattga gttgtgctct ctagcttttg 
     2881 aagatgattt aggttcaagg actataattt tacacgatat tagagctaga tccattgata 
     2941 ggccgcgttt cttaatgttt ttggccttgt aattctgttt tcacattgat tgactgaatg 
     3001 agttgtgctc tttctatatg atctcggata attctttttc tcatgagcta acttaagtta 
     3061 ggatatgagc taactgctct ccaacaggca acaacccata gaggaaccaa tcagtttttt 
     3121 ctttttgtcc tcctcttcct tgcacgagtg gacttagtaa atagaaagga aaataacaaa 
     3181 aatgtataag aaacaagtca atctcttggg tcccttaata atcaaagaaa accaatgaat 
     3241 gaactccaag tgcacaaaac taagataagg caaaggaaaa taatttgtag taagaatgct 
     3301 atatattgat aatgttggta ataatattat ctagaagcaa tccacagaag gggtgccacg 
     3361 tgtcaacttg taaatcacaa attgcaagtc atcactaata ttattatcaa gggaccatgc 
     3421 aaagtgaaaa taaataattc atactaagta gtgagagcaa tactgtattt ttacaacaat 
     3481 taccaacaac aacaaacaac aaacaacatt acaattacta tttacaatta caatggtaga 
     3541 tctgagggta aatttctagt ttttctcctt cattttcttg gttaggaccc ttttctcttt 
     3601 ttattttttt gagctttgat ctttctttaa actgatctat tttttaattg attggttatg 
     3661 gtgtaaatat tacatagctt taactgataa tctgattact ttatttcgtg tgtctatgat 
     3721 gatgatgata gttacagaac cgacgaacta gtctgtaccc gatcaacacc gaaacccgtg 
     3781 gcgtgttcga cctcaatggc gtctggaact tcaagctgga ctacgggaaa ggactggaag 
     3841 agaagtggta cgaaagcaag ctgaccgaca ctattagtat ggccgtccca agcagttaca 
     3901 atgacattgg cgtgaccaag gaaatccgca accatatcgg atatgtctgg tacgaacgtg 
     3961 agttcacggt gccggcctat ctgaaggatc agcgtatcgt gctccgcttc ggctctgcaa 
     4021 ctcacaaagc aattgtctat gtcaatggtg agctggtcgt ggagcacaag ggcggattcc 
     4081 tgccattcga agcggaaatc aacaactcgc tgcgtgatgg catgaatcgc gtcaccgtcg 
     4141 ccgtggacaa catcctcgac gatagcaccc tcccggtggg gctgtacagc gagcgccacg 
     4201 aagagggcct cggaaaagtc attcgtaaca agccgaactt cgacttcttc aactatgcag 
     4261 gcctgcaccg tccggtgaaa atctacacga ccccgtttac gtacgtcgag gacatctcgg 
     4321 ttgtgaccga cttcaatggc ccaaccggga ctgtgaccta tacggtggac tttcaaggca 
     4381 aagccgaaac cgtgaaagtg tcggtcgtgg atgaggaagg caaagtggtc gcaagcaccg 
     4441 agggcctgag cggtaacgtg gagattccga atgtcatcct ctgggaacca ctgaacacgt 
     4501 atctctacca gatcaaagtg gaactggtga acgacggact gaccatcgat gtctatgaag 
     4561 agccgttcgg cgtgcggacc gtggaagtca acgacggcaa gttcctcatc aacaacaaac 
     4621 cgttctactt caagggcttt ggcaaacatg aggacactcc tatcaacggc cgtggcttta 
     4681 acgaagcgag caatgtgatg gatttcaata tcctcaaatg gatcggcgcc aacagcttcc 
     4741 ggaccgcaca ctatccgtac tctgaagagt tgatgcgtct tgcggatcgc gagggtctgg 
     4801 tcgtgatcga cgagactccg gcagttggcg tgcacctcaa cttcatggcc accacgggac 
     4861 tcggcgaagg cagcgagcgc gtcagtacct gggagaagat tcggacgttt gagcaccatc 
     4921 aagacgttct ccgtgaactg gtgtctcgtg acaagaacca tccaagcgtc gtgatgtgga 
     4981 gcatcgccaa cgaggcggcg actgaggaag agggcgcgta cgagtacttc aagccgttgg 
     5041 tggagctgac caaggaactc gacccacaga agcgtccggt cacgatcgtg ctgtttgtga 
     5101 tggctacccc ggagacggac aaagtcgccg aactgattga cgtcatcgcg ctcaatcgct 
     5161 ataacggatg gtacttcgat ggcggtgatc tcgaagcggc caaagtccat ctccgccagg 
     5221 aatttcacgc gtggaacaag cgttgcccag gaaagccgat catgatcact gagtacggcg 
     5281 cagacaccgt tgcgggcttt cacgacattg atccagtgat gttcaccgag gaatatcaag 
     5341 tcgagtacta ccaggcgaac cacgtcgtgt tcgatgagtt tgagaacttc gtgggtgagc 
     5401 aagcgtggaa cttcgcggac ttcgcgacct ctcagggcgt gatgcgcgtc caaggaaaca 
     5461 agaagggcgt gttcactcgt gaccgcaagc cgaagctcgc cgcgcacgtc tttcgcgagc 
     5521 gctggaccaa cattccagat ttcggctaca agaacgctag ccatcaccat caccatcacg 
     5581 tgtgagcttg tcaagcagat cgttcaaaca tttggcaata aagtttctta agattgaatc 
     5641 ctgttgccgg tcttgcgatg attatcatat aatttctgtt gaattacgtt aagcatgtaa 
     5701 taattaacat gtaatgcatg acgttattta tgagatgggt ttttatgatt agagtcccgc 
     5761 aattatacat ttaatacgcg atagaaaaca aaatatagcg cgcaaactag gataaattat 
     5821 cgcgcgcggt gtcatctatg ttactagatc gacgctgcaa gaggatgcac atgtgaccga 
     5881 gggaatcggg aattaaacta tcagtgtttg acaggatata ttggcgggta aacctaagag 
     5941 aaaagagcgt ttattagaat aacggatatt taaaagggcg tgaaaaggtt tatccgttcg 
     6001 tccatttgta tgtgcatgcc aaccacaggg ttcccctcgg gatcaaagta ctttgatcca 
     6061 acccctccgc tgctatagtg cagtcggctt ctgacgttca gtgcagccgt gttctgaaaa 
     6121 cgacatgtcg cacaagtcct aagttacgcg acaggctgcc gccctgccct tttcctggcg 
     6181 ttttcttgtc gcgtgtttta gtcgcataaa gtagaatact tgcgactaga accggagaca 
     6241 ttacgccatg aacaagagcg ccgccgctgg cctgctgggc tatgcccgcg tcagcaccga 
     6301 cgaccaggac ttgaccaacc aacgggccga actgcacgcg gccggctgca ccaagctgtt 
     6361 ttccgagaag atcaccggca ccaggcgcga ccgcccggag ctggccagga tgcttgacca 
     6421 cctacgccct ggcgacgttg tgacagtgac caggctagac cgcctggccc gcagcacccg 
     6481 cgacctactg gacattgccg agcgcatcca ggaggccggc gcgggcctgc gtagcctggc 
     6541 agagccgtgg gccgacacca ccacgccggc cggccgcatg gtgttgaccg tgttcgccgg 
     6601 cattgccgag ttcgagcgtt ccctaatcat cgaccgcacc cggagcgggc gcgaggccgc 
     6661 caaggcccga ggcgtgaagt ttggcccccg ccctaccctc accccggcac agatcgcgca 
     6721 cgcccgcgag ctgatcgacc aggaaggccg caccgtgaaa gaggcggctg cactgcttgg 
     6781 cgtgcatcgc tcgaccctgt accgcgcact tgagcgcagc gaggaagtga cgcccaccga 
     6841 ggccaggcgg cgcggtgcct tccgtgagga cgcattgacc gaggccgacg ccctggcggc 
     6901 cgccgagaat gaacgccaag aggaacaagc atgaaaccgc accaggacgg ccaggacgaa 
     6961 ccgtttttca ttaccgaaga gatcgaggcg gagatgatcg cggccgggta cgtgttcgag 
     7021 ccgcccgcgc acgtctcaac cgtgcggctg catgaaatcc tggccggttt gtctgatgcc 
     7081 aagctggcgg cctggccggc cagcttggcc gctgaagaaa ccgagcgccg ccgtctaaaa 
     7141 aggtgatgtg tatttgagta aaacagcttg cgtcatgcgg tcgctgcgta tatgatgcga 
     7201 tgagtaaata aacaaatacg caaggggaac gcatgaaggt tatcgctgta cttaaccaga 
     7261 aaggcgggtc aggcaagacg accatcgcaa cccatctagc ccgcgccctg caactcgccg 
     7321 gggccgatgt tctgttagtc gattccgatc cccagggcag tgcccgcgat tgggcggccg 
     7381 tgcgggaaga tcaaccgcta accgttgtcg gcatcgaccg cccgacgatt gaccgcgacg 
     7441 tgaaggccat cggccggcgc gacttcgtag tgatcgacgg agcgccccag gcggcggact 
     7501 tggctgtgtc cgcgatcaag gcagccgact tcgtgctgat tccggtgcag ccaagccctt 
     7561 acgacatatg ggccaccgcc gacctggtgg agctggttaa gcagcgcatt gaggtcacgg 
     7621 atggaaggct acaagcggcc tttgtcgtgt cgcgggcgat caaaggcacg cgcatcggcg 
     7681 gtgaggttgc cgaggcgctg gccgggtacg agctgcccat tcttgagtcc cgtatcacgc 
     7741 agcgcgtgag ctacccaggc actgccgccg ccggcacaac cgttcttgaa tcagaacccg 
     7801 agggcgacgc tgcccgcgag gtccaggcgc tggccgctga aattaaatca aaactcattt 
     7861 gagttaatga ggtaaagaga aaatgagcaa aagcacaaac acgctaagtg ccggccgtcc 
     7921 gagcgcacgc agcagcaagg ctgcaacgtt ggccagcctg gcagacacgc cagccatgaa 
     7981 gcgggtcaac tttcagttgc cggcggagga tcacaccaag ctgaagatgt acgcggtacg 
     8041 ccaaggcaag accattaccg agctgctatc tgaatacatc gcgcagctac cagagtaaat 
     8101 gagcaaatga ataaatgagt agatgaattt tagcggctaa aggaggcggc atggaaaatc 
     8161 aagaacaacc aggcaccgac gccgtggaat gccccatgtg tggaggaacg ggcggttggc 
     8221 caggcgtaag cggctgggtt gtctgccggc cctgcaatgg cactggaacc cccaagcccg 
     8281 aggaatcggc gtgacggtcg caaaccatcc ggcccggtac aaatcggcgc ggcgctgggt 
     8341 gatgacctgg tggagaagtt gaaggccgcg caggccgccc agcggcaacg catcgaggca 
     8401 gaagcacgcc ccggtgaatc gtggcaagcg gccgctgatc gaatccgcaa agaatcccgg 
     8461 caaccgccgg cagccggtgc gccgtcgatt aggaagccgc ccaagggcga cgagcaacca 
     8521 gattttttcg ttccgatgct ctatgacgtg ggcacccgcg atagtcgcag catcatggac 
     8581 gtggccgttt tccgtctgtc gaagcgtgac cgacgagctg gcgaggtgat ccgctacgag 
     8641 cttccagacg ggcacgtaga ggtttccgca gggccggccg gcatggccag tgtgtgggat 
     8701 tacgacctgg tactgatggc ggtttcccat ctaaccgaat ccatgaaccg ataccgggaa 
     8761 gggaagggag acaagcccgg ccgcgtgttc cgtccacacg ttgcggacgt actcaagttc 
     8821 tgccggcgag ccgatggcgg aaagcagaaa gacgacctgg tagaaacctg cattcggtta 
     8881 aacaccacgc acgttgccat gcagcgtacg aagaaggcca agaacggccg cctggtgacg 
     8941 gtatccgagg gtgaagcctt gattagccgc tacaagatcg taaagagcga aaccgggcgg 
     9001 ccggagtaca tcgagatcga gctagctgat tggatgtacc gcgagatcac agaaggcaag 
     9061 aacccggacg tgctgacggt tcaccccgat tactttttga tcgatcccgg catcggccgt 
     9121 tttctctacc gcctggcacg ccgcgccgca ggcaaggcag aagccagatg gttgttcaag 
     9181 acgatctacg aacgcagtgg cagcgccgga gagttcaaga agttctgttt caccgtgcgc 
     9241 aagctgatcg ggtcaaatga cctgccggag tacgatttga aggaggaggc ggggcaggct 
     9301 ggcccgatcc tagtcatgcg ctaccgcaac ctgatcgagg gcgaagcatc cgccggttcc 
     9361 taatgtacgg agcagatgct agggcaaatt gccctagcag gggaaaaagg tcgaaaaggt 
     9421 ctctttcctg tggatagcac gtacattggg aacccaaagc cgtacattgg gaaccggaac 
     9481 ccgtacattg ggaacccaaa gccgtacatt gggaaccggt cacacatgta agtgactgat 
     9541 ataaaagaga aaaaaggcga tttttccgcc taaaactctt taaaacttat taaaactctt 
     9601 aaaacccgcc tggcctgtgc ataactgtct ggccagcgca cagccgaaga gctgcaaaaa 
     9661 gcgcctaccc ttcggtcgct gcgctcccta cgccccgccg cttcgcgtcg gcctatcgcg 
     9721 gccgctggcc gctcaaaaat ggctggccta cggccaggca atctaccagg gcgcggacaa 
     9781 gccgcgccgt cgccactcga ccgccggcgc ccacatcaag gcaccctgcc tcgcgcgttt 
     9841 cggtgatgac ggtgaaaacc tctgacacat gcagctcccg gagacggtca cagcttgtct 
     9901 gtaagcggat gccgggagca gacaagcccg tcagggcgcg tcagcgggtg ttggcgggtg 
     9961 tcggggcgca gccatgaccc agtcacgtag cgatagcgga gtgtatactg gcttaactat 
    10021 gcggcatcag agcagattgt actgagagtg caccatatgc ggtgtgaaat accgcacaga 
    10081 tgcgtaagga gaaaataccg catcaggcgc tcttccgctt cctcgctcac tgactcgctg 
    10141 cgctcggtcg ttcggctgcg gcgagcggta tcagctcact caaaggcggt aatacggtta 
    10201 tccacagaat caggggataa cgcaggaaag aacatgtgag caaaaggcca gcaaaaggcc 
    10261 aggaaccgta aaaaggccgc gttgctggcg tttttccata ggctccgccc ccctgacgag 
    10321 catcacaaaa atcgacgctc aagtcagagg tggcgaaacc cgacaggact ataaagatac 
    10381 caggcgtttc cccctggaag ctccctcgtg cgctctcctg ttccgaccct gccgcttacc 
    10441 ggatacctgt ccgcctttct cccttcggga agcgtggcgc tttctcatag ctcacgctgt 
    10501 aggtatctca gttcggtgta ggtcgttcgc tccaagctgg gctgtgtgca cgaacccccc 
    10561 gttcagcccg accgctgcgc cttatccggt aactatcgtc ttgagtccaa cccggtaaga 
    10621 cacgacttat cgccactggc agcagccact ggtaacagga ttagcagagc gaggtatgta 
    10681 ggcggtgcta cagagttctt gaagtggtgg cctaactacg gctacactag aaggacagta 
    10741 tttggtatct gcgctctgct gaagccagtt accttcggaa aaagagttgg tagctcttga 
    10801 tccggcaaac aaaccaccgc tggtagcggt ggtttttttg tttgcaagca gcagattacg 
    10861 cgcagaaaaa aaggatctca agaagatcct ttgatctttt ctacggggtc tgacgctcag 
    10921 tggaacgaaa actcacgtta agggattttg gtcatgcatt ctaggtacta aaacaattca 
    10981 tccagtaaaa tataatattt tattttctcc caatcaggct tgatccccag taagtcaaaa 
    11041 aatagctcga catactgttc ttccccgata tcctccctga tcgaccggac gcagaaggca 
    11101 atgtcatacc acttgtccgc cctgccgctt ctcccaagat caataaagcc acttactttg 
    11161 ccatctttca caaagatgtt gctgtctccc aggtcgccgt gggaaaagac aagttcctct 
    11221 tcgggctttt ccgtctttaa aaaatcatac agctcgcgcg gatctttaaa tggagtatct 
    11281 tcttcccagt tttcgcaatc cacatcggcc agatcgttat tcagtaagta atccaattcg 
    11341 gctaagcggc tgtctaagct attcgtatag ggacaatccg atatgtcgat ggagtgaaag 
    11401 agcctgatgc actccgcata cagctcgata atcttttcag ggctttgttc atcttcatac 
    11461 tcttccgagc aaaggacgcc atcggcctca ctcatgagca gattgctcca gccatcatgc 
    11521 cgttcaaagt gcaggacctt tggaacaggc agctttcctt ccagccatag catcatgtcc 
    11581 ttttcccgtt ccacatcata ggtggtccct ttataccggc tgtccgtcat ttttaaatat 
    11641 aggttttcat tttctcccac cagcttatat accttagcct gggcctcatg ggccttcctt 
    11701 tcactgcccg ctttccagtc gggaaacctg tcgtgccagg cccacatcaa ggcaccctgc 
    11761 ctcgcgcgtt tcggtgatga cggtgaaaac ctctgacaca tgcagctccc ggagacggtc 
    11821 acagcttgtc tgtaagcgga tgccgggagc agacaagccc gtcagggcgc gtcagcgggt 
    11881 gttggcgggt gtcggggcgc agccatgacc cagtcacgta gcgatagcgg agtgtatact 
    11941 ggcttaacta tgcggcatca gagcagattg tactgagagt gcaccatatg cggtgtgaaa 
    12001 taccgcacag atgcgtaagg agaaaatacc gcatcaggcg ctcttccgct tcctcgctca 
    12061 ctgactcgct gcgctcggtc gttcggctgc ggcgagcggt atcagctcac tcaaaggcgg 
    12121 taatacggtt atccacagaa tcaggggata acgcaggaaa gaacatgtga gcaaaaggcc 
    12181 agcaaaaggc caggaaccgt aaaaaggccg cgttgctggc gtttttccat aggctccgcc 
    12241 cccctgacga gcatcacaaa aatcgacgct caagtcagag gtggcgaaac ccgacaggac 
    12301 tataaagata ccaggcgttt ccccctggaa gctccctcgt gcgctctcct gttccgaccc 
    12361 tgccgcttac cggatacctg tccgcctttc tcccttcggg aagcgtggcg ctttctcata 
    12421 gctcacgctg taggtatctc agttcggtgt aggtcgttcg ctccaagctg ggctgtgtgc 
    12481 acgaaccccc cgttcagccc gaccgctgcg ccttatccgg taactatcgt cttgagtcca 
    12541 acccggtaag acacgactta tcgccactgg cagcagccac tggtaacagg attagcagag 
    12601 cgaggtatgt aggcggtgct acagagttct tgaagtggtg gcctaactac ggctacacta 
    12661 gaaggacagt atttggtatc tgcgctctgc tgaagccagt taccttcgga aaaagagttg 
    12721 gtagctcttg atccggcaaa caaaccaccg ctggtagcgg tggttttttt gtttgcaagc 
    12781 agcagattac gcgcagaaaa aaaggatctc aagaagatcc tttgatcttt tctacggggt 
    12841 ctgacgctca gtggaacgaa aactcacgtt aagggatttt ggtcatgcat tctaggtact 
    12901 aaaacaattc atccagtaaa atataatatt ttattttctc ccaatcaggc ttgatcccca 
    12961 gtaagtcaaa aaatagctcg acatactgtt cttccccgat atcctccctg atcgaccgga 
    13021 cgcagaaggc aatgtcatac cacttgtccg ccctgccgct tctcccaaga tcaataaagc 
    13081 cacttacttt gccatctttc acaaagatgt tgctgtctcc caggtcgccg tgggaaaaga 
    13141 caagttcctc ttcgggcttt tccgtcttta aaaaatcata cagctcgcgc ggatctttaa 
    13201 atggagtatc ttcttcccag ttttcgcaat ccacatcggc cagatcgtta ttcagtaagt 
    13261 aatccaattc ggctaagcgg ctgtctaagc tattcgtata gggacaatcc gatatgtcga 
    13321 tggagtgaaa gagcctgatg cactccgcat acagctcgat aatcttttca gggctttgtt 
    13381 catcttcata ctcttccgag caaaggacgc catcggcctc actcatgagc agattgctcc 
    13441 agccatcatg ccgttcaaag tgcaggacct ttggaacagg cagctttcct tccagccata 
    13501 gcatcatgtc cttttcccgt tccacatcat aggtggtccc tttataccgg ctgtccgtca 
    13561 tttttaaata taggttttca ttttctccca ccagcttata taccttagca ggagacattc 
    13621 cttccgtatc ttttacgcag cggtattttt cgatcagttt tttcaattcc ggtgatattc 
    13681 tcattttagc catttattat ttccttcctc ttttctacag tatttaaaga taccccaaga 
    13741 agctaattat aacaagacga actccaattc actgttcctt gcattctaaa accttaaata 
    13801 ccagaaaaca gctttttcaa agttgttttc aaagttggcg tataacatag tatcgacgga 
    13861 gccgattttg aaaccgcggt gatcacaggc agcaacgctc tgtcatcgtt acaatcaaca 
    13921 tgctaccctc cgcgagatca tccgtgtttc aaacccggca gcttagttgc cgttcttccg 
    13981 aatagcatcg gtaacatgag caaagtctgc cgccttacaa cggctctccc gctgacgccg 
    14041 tcccggactg atgggctgcc tgtatcgagt ggtgattttg tgccgagctg ccggtcgggg 
    14101 agctgttggc tggctgg 
//
