# Supplementary material for: A promoter toolbox for tissue-specific expression supporting translational research in cassava (Manihot esculenta)
Source: Front Plant Sci. 2022 Dec 20;13:1042379. doi: 10.3389/fpls.2022.1042379 (PMC9807883; doi:10.3389/fpls.2022.1042379)
Supplement: Supplementary file 1 [file DataSheet_1.zip › GG L2 pStPatatin Class I-GUS+.gb]

LOCUS       StPatatin\Class\       13548 bp    DNA     circular     21-APR-2022
DEFINITION  .
SOURCE      
  ORGANISM  
COMMENT     This file is created by Vector NTI
            http://www.invitrogen.com/
COMMENT     ORIGDB|GenBank
COMMENT     VNTDATE|-14033850|
COMMENT     VNTDBDATE|-14358882|
COMMENT     LSOWNER|
COMMENT     VNTNAME|StPatatin Class I::GUS|
COMMENT     VNTAUTHORNAME|Demo User|
FEATURES             Location/Qualifiers
     terminator      5057..5309
                     /vntifkey="43"
                     /label=nos\terminator
                     /note="Unknown feature type:Terminator"
     ColE1/pUC       5343..5343
                     /vntifkey="21"
                     /label=Misc_Feature_2
                     /note="Unknown feature type:ColE1/pUC"
     CDS             2991..5048
                     /vntifkey="4"
                     /label=GUS+
     Antibiotic      5343..5343
                     /vntifkey="21"
                     /label=Misc_Feature_4
                     /note="Unknown feature type:Antibiotic"
     misc_feature    5372..5396
                     /vntifkey="21"
                     /label=RB
     polyadenylation 5343..5343
                     /vntifkey="21"
                     /label=Misc_Feature_6
                     /note="Unknown feature type:polyadenylation"
     basis           5343..5343
                     /vntifkey="21"
                     /label=Misc_Feature_7
                     /note="Unknown feature type:basis"
     basis           5343..5343
                     /vntifkey="21"
                     /label=Misc_Feature_11
                     /note="Unknown feature type:basis"
     ColE1/pUC       5343..5343
                     /vntifkey="21"
                     /label=Misc_Feature_13
                     /note="Unknown feature type:ColE1/pUC"
     misc_feature    33..57
                     /vntifkey="21"
                     /label=LB
     terminator      135..349
                     /vntifkey="43"
                     /label=CaMV35S\terminator
     CDS             350..1375
                     /vntifkey="4"
                     /label=hptII\CDS
     promoter        1376..1680
                     /vntifkey="29"
                     /label=nos\promoter
     CDS             complement(10434..11285)
                     /vntifkey="4"
                     /label=KanR\[APH(3')]
     rep_origin      9756..10344
                     /vntifkey="33"
                     /label=pBR322\ori
     rep_origin      8895..9089
                     /vntifkey="33"
                     /label=pVS1\oriV
     CDS             7720..8823
                     /vntifkey="4"
                     /label=pVS1\RepA
     CDS             6696..7322
                     /vntifkey="4"
                     /label=pVS1\StaA
     promoter        1996..2994
                     /vntifkey="29"
                     /label=pStPatatin\Class\I
BASE COUNT     3356 a      3557 c      3498 g      3137 t 
ORIGIN
        1 agctgccggt cggggagctg ttggctggct ggtggcagga tatattgtgg tgtaaacaaa 
       61 ttgacgctta gacaacttaa taacacattg cggacgtttt taatgtactg aattaacgcc 
      121 gaattaattc gggggatctg gattttagta ctggattttg gttttaggaa ttagaaattt 
      181 tattgataga agtattttac aaatacaaat acatactaag ggtttcttat atgctcaaca 
      241 catgagcgaa accctatagg aaccctaatt cccttatctg ggaactactc acacattatt 
      301 atggagaaac tcgagcttgt cgatcgacag atcccggtcg gcatctactc tatttctttg 
      361 ccctcggacg agtgctgggg cgtcggtttc cactatcggc gagtacttct acacagccat 
      421 cggtccagac ggccgcgctt ctgcgggcga tttgtgtacg cccgacagtc ccggctccgg 
      481 atcggacgat tgcgtcgcat cgaccctgcg cccaagctgc atcatcgaaa ttgccgtcaa 
      541 ccaagctctg atagagttgg tcaagaccaa tgcggagcat atacgcccgg agtcgtggcg 
      601 atcctgcaag ctccggatgc ctccgctcga agtagcgcgt ctgctgctcc atacaagcca 
      661 accacggcct ccagaagaag atgttggcga cctcgtattg ggaatccccg aacatcgcct 
      721 cgctccagtc aatgaccgct gttatgcggc cattgtccgt caggacattg ttggagccga 
      781 aatccgcgtg cacgaggtgc cggacttcgg ggcagtcctc ggcccaaagc atcagctcat 
      841 cgagagcctg cgcgacggac gcactgacgg tgtcgtccat cacagtttgc cagtgataca 
      901 catggggatc agcaatcgcg catatgaaat cacgccatgt agtgtattga ccgattcctt 
      961 gcggtccgaa tgggccgaac ccgctcgtct ggctaagatc ggccgcagcg atcgcatcca 
     1021 tagcctccgc gaccggttgt agaacagcgg gcagttcggt ttcaggcagg tcttgcaacg 
     1081 tgacaccctg tgcacggcgg gagatgcaat aggtcaggct ctcgctaaac tccccaatgt 
     1141 caagcacttc cggaatcggg agcgcggccg atgcaaagtg ccgataaaca taacgatctt 
     1201 tgtagaaacc atcggcgcag ctatttaccc gcaggacata tccacgccct cctacatcga 
     1261 agctgaaagc acgagattct tcgccctccg agagctgcat caggtcggag acgctgtcga 
     1321 acttttcgat cagaaacttc tcgacagacg tcgcggtgag ttcaggcttt ttcatatccg 
     1381 gtgcagatta tttggattga gagtgaatat gagactctaa ttggataccg aggggaattt 
     1441 atggaacgtc agtggagcat ttttgacaag aaatatttgc tagctgatag tgaccttagg 
     1501 cgacttttga acgcgcaata atggtttctg acgtatgtgc ttagctcatt aaactccaga 
     1561 aacccgcggc tgagtggctc cttcaacgtt gcggttctgt cagttccaaa cgtaaaacgg 
     1621 cttgtcccgc gtcatcggcg ggggtcataa cgtgactccc ttaattctcc gctcatgatc 
     1681 agattgtcgt ttcccgcctt cagtttaaac tatcagtgtc caacatgttg gcaagctgct 
     1741 ctagccaata cgcaaaccgc ctctccccgc gcgttggccg attcattaat gcagctggca 
     1801 cgacaggttt cccgactgga aagcgggcag tgagcgcaac gcaattaatg tgagttagct 
     1861 cactcattag gcaccccagg ctttacactt tatgcttccg gctcgtatgt tgtgtggaat 
     1921 tgtgagcgga taacaatttc acacaggaaa cagctatgac catgattacg aattctgcct 
     1981 gccgaattcg gatcctgcgt attagtttta gcgacgaagc actaaatcgt ctttgtatac 
     2041 tttgagtgac acatgtttag tgacgactga ttgacgaaat ttttttcgtc tcacaaaatt 
     2101 tttagtgacg aaacatgatt tatagatgac gaaattattt gtccctcata atctaatttg 
     2161 ttgtagtgat cattactcct ttgtttgttt tatttgtcat gttagttcat taaaaaaaaa 
     2221 atctctcttc ttatcaatcc tgacgtgttt aatatcataa gattaaaaaa tattttaata 
     2281 tatctttaat ttaaactcac aaagtttaat tttcttcgtt aacttaattt gtcaaatcag 
     2341 gctcaaagat cgtttttcat atcggaatga ggattttatt tattctttta aaaataaaga 
     2401 ggtgttgagc taaacaattt caaatctcat cacacatatg gggtcagcca caaaaataaa 
     2461 gaacggttgg aacggatcta ttatataata ctaataaaga atagaaaaag gaaagtgagt 
     2521 gaggtgcgag ggagagaatc tgtttaatat cagagtcgat catgtgtcag ttttatcgat 
     2581 atgactttga cttcaactga gtttaagcaa ttctgataag gcgaggaaaa tcacagtgct 
     2641 gaatctagaa aaatcttata caatgtgaga taaatctcaa caaaaacgtt gagtccatag 
     2701 agggggtgta tgtgacaccc caacctcagc aaaagaaaac ctcccctcaa gaaggacatt 
     2761 tgcggtgcta aacaatttca agtctcatca cacatatata ttatataata ctaataaaga 
     2821 atagaaaaag gaaaggtaaa catcactaat gacagttgcg gtgcaaagtg agtgagataa 
     2881 taaacatcag taatagacat cactaacttt tattggttat gtcaaactca aaataaaatt 
     2941 tctcaacttg tttacgtgcc tatatatacc atgcttgtta tatgccatgg taccgtagat 
     3001 ctgagggtaa atttctagtt tttctccttc attttcttgg ttaggaccct tttctctttt 
     3061 tatttttttg agctttgatc tttctttaaa ctgatctatt ttttaattga ttggttatgg 
     3121 tgtaaatatt acatagcttt aactgataat ctgattactt tatttcgtgt gtctatgatg 
     3181 atgatgatag ttacagaacc gacgaactag tctgtacccg atcaacaccg aaacccgtgg 
     3241 cgtgttcgac ctcaatggcg tctggaactt caagctggac tacgggaaag gactggaaga 
     3301 gaagtggtac gaaagcaagc tgaccgacac tattagtatg gccgtcccaa gcagttacaa 
     3361 tgacattggc gtgaccaagg aaatccgcaa ccatatcgga tatgtctggt acgaacgtga 
     3421 gttcacggtg ccggcctatc tgaaggatca gcgtatcgtg ctccgcttcg gctctgcaac 
     3481 tcacaaagca attgtctatg tcaatggtga gctggtcgtg gagcacaagg gcggattcct 
     3541 gccattcgaa gcggaaatca acaactcgct gcgtgatggc atgaatcgcg tcaccgtcgc 
     3601 cgtggacaac atcctcgacg atagcaccct cccggtgggg ctgtacagcg agcgccacga 
     3661 agagggcctc ggaaaagtca ttcgtaacaa gccgaacttc gacttcttca actatgcagg 
     3721 cctgcaccgt ccggtgaaaa tctacacgac cccgtttacg tacgtcgagg acatctcggt 
     3781 tgtgaccgac ttcaatggcc caaccgggac tgtgacctat acggtggact ttcaaggcaa 
     3841 agccgaaacc gtgaaagtgt cggtcgtgga tgaggaaggc aaagtggtcg caagcaccga 
     3901 gggcctgagc ggtaacgtgg agattccgaa tgtcatcctc tgggaaccac tgaacacgta 
     3961 tctctaccag atcaaagtgg aactggtgaa cgacggactg accatcgatg tctatgaaga 
     4021 gccgttcggc gtgcggaccg tggaagtcaa cgacggcaag ttcctcatca acaacaaacc 
     4081 gttctacttc aagggctttg gcaaacatga ggacactcct atcaacggcc gtggctttaa 
     4141 cgaagcgagc aatgtgatgg atttcaatat cctcaaatgg atcggcgcca acagcttccg 
     4201 gaccgcacac tatccgtact ctgaagagtt gatgcgtctt gcggatcgcg agggtctggt 
     4261 cgtgatcgac gagactccgg cagttggcgt gcacctcaac ttcatggcca ccacgggact 
     4321 cggcgaaggc agcgagcgcg tcagtacctg ggagaagatt cggacgtttg agcaccatca 
     4381 agacgttctc cgtgaactgg tgtctcgtga caagaaccat ccaagcgtcg tgatgtggag 
     4441 catcgccaac gaggcggcga ctgaggaaga gggcgcgtac gagtacttca agccgttggt 
     4501 ggagctgacc aaggaactcg acccacagaa gcgtccggtc acgatcgtgc tgtttgtgat 
     4561 ggctaccccg gagacggaca aagtcgccga actgattgac gtcatcgcgc tcaatcgcta 
     4621 taacggatgg tacttcgatg gcggtgatct cgaagcggcc aaagtccatc tccgccagga 
     4681 atttcacgcg tggaacaagc gttgcccagg aaagccgatc atgatcactg agtacggcgc 
     4741 agacaccgtt gcgggctttc acgacattga tccagtgatg ttcaccgagg aatatcaagt 
     4801 cgagtactac caggcgaacc acgtcgtgtt cgatgagttt gagaacttcg tgggtgagca 
     4861 agcgtggaac ttcgcggact tcgcgacctc tcagggcgtg atgcgcgtcc aaggaaacaa 
     4921 gaagggcgtg ttcactcgtg accgcaagcc gaagctcgcc gcgcacgtct ttcgcgagcg 
     4981 ctggaccaac attccagatt tcggctacaa gaacgctagc catcaccatc accatcacgt 
     5041 gtgagcttgt caagcagatc gttcaaacat ttggcaataa agtttcttaa gattgaatcc 
     5101 tgttgccggt cttgcgatga ttatcatata atttctgttg aattacgtta agcatgtaat 
     5161 aattaacatg taatgcatga cgttatttat gagatgggtt tttatgatta gagtcccgca 
     5221 attatacatt taatacgcga tagaaaacaa aatatagcgc gcaaactagg ataaattatc 
     5281 gcgcgcggtg tcatctatgt tactagatcg acgctgcaag aggatgcaca tgtgaccgag 
     5341 ggagggaatc gggaattaaa ctatcagtgt ttgacaggat atattggcgg gtaaacctaa 
     5401 gagaaaagag cgtttattag aataacggat atttaaaagg gcgtgaaaag gtttatccgt 
     5461 tcgtccattt gtatgtgcat gccaaccaca gggttcccct cgggatcaaa gtactttgat 
     5521 ccaacccctc cgctgctata gtgcagtcgg cttctgacgt tcagtgcagc cgtgttctga 
     5581 aaacgacatg tcgcacaagt cctaagttac gcgacaggct gccgccctgc ccttttcctg 
     5641 gcgttttctt gtcgcgtgtt ttagtcgcat aaagtagaat acttgcgact agaaccggag 
     5701 acattacgcc atgaacaaga gcgccgccgc tggcctgctg ggctatgccc gcgtcagcac 
     5761 cgacgaccag gacttgacca accaacgggc cgaactgcac gcggccggct gcaccaagct 
     5821 gttttccgag aagatcaccg gcaccaggcg cgaccgcccg gagctggcca ggatgcttga 
     5881 ccacctacgc cctggcgacg ttgtgacagt gaccaggcta gaccgcctgg cccgcagcac 
     5941 ccgcgaccta ctggacattg ccgagcgcat ccaggaggcc ggcgcgggcc tgcgtagcct 
     6001 ggcagagccg tgggccgaca ccaccacgcc ggccggccgc atggtgttga ccgtgttcgc 
     6061 cggcattgcc gagttcgagc gttccctaat catcgaccgc acccggagcg ggcgcgaggc 
     6121 cgccaaggcc cgaggcgtga agtttggccc ccgccctacc ctcaccccgg cacagatcgc 
     6181 gcacgcccgc gagctgatcg accaggaagg ccgcaccgtg aaagaggcgg ctgcactgct 
     6241 tggcgtgcat cgctcgaccc tgtaccgcgc acttgagcgc agcgaggaag tgacgcccac 
     6301 cgaggccagg cggcgcggtg ccttccgtga ggacgcattg accgaggccg acgccctggc 
     6361 ggccgccgag aatgaacgcc aagaggaaca agcatgaaac cgcaccagga cggccaggac 
     6421 gaaccgtttt tcattaccga agagatcgag gcggagatga tcgcggccgg gtacgtgttc 
     6481 gagccgcccg cgcacgtctc aaccgtgcgg ctgcatgaaa tcctggccgg tttgtctgat 
     6541 gccaagctgg cggcctggcc ggccagcttg gccgctgaag aaaccgagcg ccgccgtcta 
     6601 aaaaggtgat gtgtatttga gtaaaacagc ttgcgtcatg cggtcgctgc gtatatgatg 
     6661 cgatgagtaa ataaacaaat acgcaagggg aacgcatgaa ggttatcgct gtacttaacc 
     6721 agaaaggcgg gtcaggcaag acgaccatcg caacccatct agcccgcgcc ctgcaactcg 
     6781 ccggggccga tgttctgtta gtcgattccg atccccaggg cagtgcccgc gattgggcgg 
     6841 ccgtgcggga agatcaaccg ctaaccgttg tcggcatcga ccgcccgacg attgaccgcg 
     6901 acgtgaaggc catcggccgg cgcgacttcg tagtgatcga cggagcgccc caggcggcgg 
     6961 acttggctgt gtccgcgatc aaggcagccg acttcgtgct gattccggtg cagccaagcc 
     7021 cttacgacat atgggccacc gccgacctgg tggagctggt taagcagcgc attgaggtca 
     7081 cggatggaag gctacaagcg gcctttgtcg tgtcgcgggc gatcaaaggc acgcgcatcg 
     7141 gcggtgaggt tgccgaggcg ctggccgggt acgagctgcc cattcttgag tcccgtatca 
     7201 cgcagcgcgt gagctaccca ggcactgccg ccgccggcac aaccgttctt gaatcagaac 
     7261 ccgagggcga cgctgcccgc gaggtccagg cgctggccgc tgaaattaaa tcaaaactca 
     7321 tttgagttaa tgaggtaaag agaaaatgag caaaagcaca aacacgctaa gtgccggccg 
     7381 tccgagcgca cgcagcagca aggctgcaac gttggccagc ctggcagaca cgccagccat 
     7441 gaagcgggtc aactttcagt tgccggcgga ggatcacacc aagctgaaga tgtacgcggt 
     7501 acgccaaggc aagaccatta ccgagctgct atctgaatac atcgcgcagc taccagagta 
     7561 aatgagcaaa tgaataaatg agtagatgaa ttttagcggc taaaggaggc ggcatggaaa 
     7621 atcaagaaca accaggcacc gacgccgtgg aatgccccat gtgtggagga acgggcggtt 
     7681 ggccaggcgt aagcggctgg gttgtctgcc ggccctgcaa tggcactgga acccccaagc 
     7741 ccgaggaatc ggcgtgacgg tcgcaaacca tccggcccgg tacaaatcgg cgcggcgctg 
     7801 ggtgatgacc tggtggagaa gttgaaggcc gcgcaggccg cccagcggca acgcatcgag 
     7861 gcagaagcac gccccggtga atcgtggcaa gcggccgctg atcgaatccg caaagaatcc 
     7921 cggcaaccgc cggcagccgg tgcgccgtcg attaggaagc cgcccaaggg cgacgagcaa 
     7981 ccagattttt tcgttccgat gctctatgac gtgggcaccc gcgatagtcg cagcatcatg 
     8041 gacgtggccg ttttccgtct gtcgaagcgt gaccgacgag ctggcgaggt gatccgctac 
     8101 gagcttccag acgggcacgt agaggtttcc gcagggccgg ccggcatggc cagtgtgtgg 
     8161 gattacgacc tggtactgat ggcggtttcc catctaaccg aatccatgaa ccgataccgg 
     8221 gaagggaagg gagacaagcc cggccgcgtg ttccgtccac acgttgcgga cgtactcaag 
     8281 ttctgccggc gagccgatgg cggaaagcag aaagacgacc tggtagaaac ctgcattcgg 
     8341 ttaaacacca cgcacgttgc catgcagcgt acgaagaagg ccaagaacgg ccgcctggtg 
     8401 acggtatccg agggtgaagc cttgattagc cgctacaaga tcgtaaagag cgaaaccggg 
     8461 cggccggagt acatcgagat cgagctagct gattggatgt accgcgagat cacagaaggc 
     8521 aagaacccgg acgtgctgac ggttcacccc gattactttt tgatcgatcc cggcatcggc 
     8581 cgttttctct accgcctggc acgccgcgcc gcaggcaagg cagaagccag atggttgttc 
     8641 aagacgatct acgaacgcag tggcagcgcc ggagagttca agaagttctg tttcaccgtg 
     8701 cgcaagctga tcgggtcaaa tgacctgccg gagtacgatt tgaaggagga ggcggggcag 
     8761 gctggcccga tcctagtcat gcgctaccgc aacctgatcg agggcgaagc atccgccggt 
     8821 tcctaatgta cggagcagat gctagggcaa attgccctag caggggaaaa aggtcgaaaa 
     8881 ggtctctttc ctgtggatag cacgtacatt gggaacccaa agccgtacat tgggaaccgg 
     8941 aacccgtaca ttgggaaccc aaagccgtac attgggaacc ggtcacacat gtaagtgact 
     9001 gatataaaag agaaaaaagg cgatttttcc gcctaaaact ctttaaaact tattaaaact 
     9061 cttaaaaccc gcctggcctg tgcataactg tctggccagc gcacagccga agagctgcaa 
     9121 aaagcgccta cccttcggtc gctgcgctcc ctacgccccg ccgcttcgcg tcggcctatc 
     9181 gcggccgctg gccgctcaaa aatggctggc ctacggccag gcaatctacc agggcgcgga 
     9241 caagccgcgc cgtcgccact cgaccgccgg cgcccacatc aaggcaccct gcctcgcgcg 
     9301 tttcggtgat gacggtgaaa acctctgaca catgcagctc ccggagacgg tcacagcttg 
     9361 tctgtaagcg gatgccggga gcagacaagc ccgtcagggc gcgtcagcgg gtgttggcgg 
     9421 gtgtcggggc gcagccatga cccagtcacg tagcgatagc ggagtgtata ctggcttaac 
     9481 tatgcggcat cagagcagat tgtactgaga gtgcaccata tgcggtgtga aataccgcac 
     9541 agatgcgtaa ggagaaaata ccgcatcagg cgctcttccg cttcctcgct cactgactcg 
     9601 ctgcgctcgg tcgttcggct gcggcgagcg gtatcagctc actcaaaggc ggtaatacgg 
     9661 ttatccacag aatcagggga taacgcagga aagaacatgt gagcaaaagg ccagcaaaag 
     9721 gccaggaacc gtaaaaaggc cgcgttgctg gcgtttttcc ataggctccg cccccctgac 
     9781 gagcatcaca aaaatcgacg ctcaagtcag aggtggcgaa acccgacagg actataaaga 
     9841 taccaggcgt ttccccctgg aagctccctc gtgcgctctc ctgttccgac cctgccgctt 
     9901 accggatacc tgtccgcctt tctcccttcg ggaagcgtgg cgctttctca tagctcacgc 
     9961 tgtaggtatc tcagttcggt gtaggtcgtt cgctccaagc tgggctgtgt gcacgaaccc 
    10021 cccgttcagc ccgaccgctg cgccttatcc ggtaactatc gtcttgagtc caacccggta 
    10081 agacacgact tatcgccact ggcagcagcc actggtaaca ggattagcag agcgaggtat 
    10141 gtaggcggtg ctacagagtt cttgaagtgg tggcctaact acggctacac tagaaggaca 
    10201 gtatttggta tctgcgctct gctgaagcca gttaccttcg gaaaaagagt tggtagctct 
    10261 tgatccggca aacaaaccac cgctggtagc ggtggttttt ttgtttgcaa gcagcagatt 
    10321 acgcgcagaa aaaaaggatc tcaagaagat cctttgatct tttctacggg gtctgacgct 
    10381 cagtggaacg aaaactcacg ttaagggatt ttggtcatgc attctaggta ctaaaacaat 
    10441 tcatccagta aaatataata ttttattttc tcccaatcag gcttgatccc cagtaagtca 
    10501 aaaaatagct cgacatactg ttcttccccg atatcctccc tgatcgaccg gacgcagaag 
    10561 gcaatgtcat accacttgtc cgccctgccg cttctcccaa gatcaataaa gccacttact 
    10621 ttgccatctt tcacaaagat gttgctgtct cccaggtcgc cgtgggaaaa gacaagttcc 
    10681 tcttcgggct tttccgtctt taaaaaatca tacagctcgc gcggatcttt aaatggagta 
    10741 tcttcttccc agttttcgca atccacatcg gccagatcgt tattcagtaa gtaatccaat 
    10801 tcggctaagc ggctgtctaa gctattcgta tagggacaat ccgatatgtc gatggagtga 
    10861 aagagcctga tgcactccgc atacagctcg ataatctttt cagggctttg ttcatcttca 
    10921 tactcttccg agcaaaggac gccatcggcc tcactcatga gcagattgct ccagccatca 
    10981 tgccgttcaa agtgcaggac ctttggaaca ggcagctttc cttccagcca tagcatcatg 
    11041 tccttttccc gttccacatc ataggtggtc cctttatacc ggctgtccgt catttttaaa 
    11101 tataggtttt cattttctcc caccagctta tataccttag cctgggcctc atgggccttc 
    11161 ctttcactgc ccgctttcca gtcgggaaac ctgtcgtgcc aggcccacat caaggcaccc 
    11221 tgcctcgcgc gtttcggtga tgacggtgaa aacctctgac acatgcagct cccggagacg 
    11281 gtcacagctt gtctgtaagc ggatgccggg agcagacaag cccgtcaggg cgcgtcagcg 
    11341 ggtgttggcg ggtgtcgggg cgcagccatg acccagtcac gtagcgatag cggagtgtat 
    11401 actggcttaa ctatgcggca tcagagcaga ttgtactgag agtgcaccat atgcggtgtg 
    11461 aaataccgca cagatgcgta aggagaaaat accgcatcag gcgctcttcc gcttcctcgc 
    11521 tcactgactc gctgcgctcg gtcgttcggc tgcggcgagc ggtatcagct cactcaaagg 
    11581 cggtaatacg gttatccaca gaatcagggg ataacgcagg aaagaacatg tgagcaaaag 
    11641 gccagcaaaa ggccaggaac cgtaaaaagg ccgcgttgct ggcgtttttc cataggctcc 
    11701 gcccccctga cgagcatcac aaaaatcgac gctcaagtca gaggtggcga aacccgacag 
    11761 gactataaag ataccaggcg tttccccctg gaagctccct cgtgcgctct cctgttccga 
    11821 ccctgccgct taccggatac ctgtccgcct ttctcccttc gggaagcgtg gcgctttctc 
    11881 atagctcacg ctgtaggtat ctcagttcgg tgtaggtcgt tcgctccaag ctgggctgtg 
    11941 tgcacgaacc ccccgttcag cccgaccgct gcgccttatc cggtaactat cgtcttgagt 
    12001 ccaacccggt aagacacgac ttatcgccac tggcagcagc cactggtaac aggattagca 
    12061 gagcgaggta tgtaggcggt gctacagagt tcttgaagtg gtggcctaac tacggctaca 
    12121 ctagaaggac agtatttggt atctgcgctc tgctgaagcc agttaccttc ggaaaaagag 
    12181 ttggtagctc ttgatccggc aaacaaacca ccgctggtag cggtggtttt tttgtttgca 
    12241 agcagcagat tacgcgcaga aaaaaaggat ctcaagaaga tcctttgatc ttttctacgg 
    12301 ggtctgacgc tcagtggaac gaaaactcac gttaagggat tttggtcatg cattctaggt 
    12361 actaaaacaa ttcatccagt aaaatataat attttatttt ctcccaatca ggcttgatcc 
    12421 ccagtaagtc aaaaaatagc tcgacatact gttcttcccc gatatcctcc ctgatcgacc 
    12481 ggacgcagaa ggcaatgtca taccacttgt ccgccctgcc gcttctccca agatcaataa 
    12541 agccacttac tttgccatct ttcacaaaga tgttgctgtc tcccaggtcg ccgtgggaaa 
    12601 agacaagttc ctcttcgggc ttttccgtct ttaaaaaatc atacagctcg cgcggatctt 
    12661 taaatggagt atcttcttcc cagttttcgc aatccacatc ggccagatcg ttattcagta 
    12721 agtaatccaa ttcggctaag cggctgtcta agctattcgt atagggacaa tccgatatgt 
    12781 cgatggagtg aaagagcctg atgcactccg catacagctc gataatcttt tcagggcttt 
    12841 gttcatcttc atactcttcc gagcaaagga cgccatcggc ctcactcatg agcagattgc 
    12901 tccagccatc atgccgttca aagtgcagga cctttggaac aggcagcttt ccttccagcc 
    12961 atagcatcat gtccttttcc cgttccacat cataggtggt ccctttatac cggctgtccg 
    13021 tcatttttaa atataggttt tcattttctc ccaccagctt atatacctta gcaggagaca 
    13081 ttccttccgt atcttttacg cagcggtatt tttcgatcag ttttttcaat tccggtgata 
    13141 ttctcatttt agccatttat tatttccttc ctcttttcta cagtatttaa agatacccca 
    13201 agaagctaat tataacaaga cgaactccaa ttcactgttc cttgcattct aaaaccttaa 
    13261 ataccagaaa acagcttttt caaagttgtt ttcaaagttg gcgtataaca tagtatcgac 
    13321 ggagccgatt ttgaaaccgc ggtgatcaca ggcagcaacg ctctgtcatc gttacaatca 
    13381 acatgctacc ctccgcgaga tcatccgtgt ttcaaacccg gcagcttagt tgccgttctt 
    13441 ccgaatagca tcggtaacat gagcaaagtc tgccgcctta caacggctct cccgctgacg 
    13501 ccgtcccgga ctgatgggct gcctgtatcg agtggtgatt ttgtgccg 
//
