# Supplementary material for: A promoter toolbox for tissue-specific expression supporting translational research in cassava (Manihot esculenta)
Source: Front Plant Sci. 2022 Dec 20;13:1042379. doi: 10.3389/fpls.2022.1042379 (PMC9807883; doi:10.3389/fpls.2022.1042379)
Supplement: Supplementary file 1 [file DataSheet_1.zip › GG L2 pStSSS3-TMV-GUS+.gb]

LOCUS       GG\L2_pStSSS3-TM       13635 bp    DNA     circular UNA 18-NOV-2021
DEFINITION  L2: 13(pro12),end1.
ACCESSION   urn.local...1584014491159.105
VERSION     urn.local...1584014491159.105
SOURCE      
  ORGANISM  
COMMENT     This file is created by Vector NTI
            http://www.invitrogen.com/
COMMENT     ORIGDB|GenBank
COMMENT     VNTDATE|-14046858|
COMMENT     VNTDBDATE|-14137632|
COMMENT     LSOWNER|
COMMENT     VNTNAME|GG L2_pStSSS3-TMV-GUS+|
COMMENT     VNTAUTHORNAME|Demo User|
FEATURES             Location/Qualifiers
     misc_feature    1943..1943
                     /vntifkey="21"
                     /label=origin
                     /note="Geneious type: origin"
     misc_feature    1..25
                     /vntifkey="21"
                     /label=LB
                     /note="Geneious type: left boader"
     misc_feature    complement(5427..5451)
                     /vntifkey="21"
                     /label=RB
                     /note="Geneious type: right boader"
     misc_feature    1943..1943
                     /vntifkey="21"
                     /label=pStSSS3\-\1015\bp
                     /note="Geneious type: Concatenated sequence"
     terminator      103..317
                     /vntifkey="43"
                     /label=CaMV35\terminator
     CDS             complement(318..1343)
                     /vntifkey="4"
                     /label=hptII\CDS
     promoter        complement(1344..1648)
                     /vntifkey="29"
                     /label=nos\promoter
     5'UTR           2983..3049
                     /vntifkey="52"
                     /label=TMV
     exon            3051..3065
                     /vntifkey="61"
                     /label=Exon1\GUS+
     intron          3066..3255
                     /vntifkey="15"
                     /label=Intron\GUS+
     exon            3256..5103
                     /vntifkey="61"
                     /label=Exon2\GUS+
     terminator      5108..5370
                     /vntifkey="43"
                     /label=nos\terminator
     promoter        1960..2982
                     /vntifkey="29"
                     /label=pStSSS3\(1023\bp)
     CDS             complement(10489..11340)
                     /vntifkey="4"
                     /label=KanR\[APH(3')]
     rep_origin      9811..10399
                     /vntifkey="33"
                     /label=pBR322\ori
     rep_origin      8950..9144
                     /vntifkey="33"
                     /label=pVS1\oriV
     CDS             7775..8878
                     /vntifkey="4"
                     /label=pVS1\RepA
     CDS             6751..7377
                     /vntifkey="4"
                     /label=pVS1\StaA
BASE COUNT     3380 a      3583 c      3461 g      3211 t 
ORIGIN
        1 tggcaggata tattgtggtg taaacaaatt gacgcttaga caacttaata acacattgcg 
       61 gacgttttta atgtactgaa ttaacgccga attaattcgg gggatctgga ttttagtact 
      121 ggattttggt tttaggaatt agaaatttta ttgatagaag tattttacaa atacaaatac 
      181 atactaaggg tttcttatat gctcaacaca tgagcgaaac cctataggaa ccctaattcc 
      241 cttatctggg aactactcac acattattat ggagaaactc gagcttgtcg atcgacagat 
      301 cccggtcggc atctactcta tttctttgcc ctcggacgag tgctggggcg tcggtttcca 
      361 ctatcggcga gtacttctac acagccatcg gtccagacgg ccgcgcttct gcgggcgatt 
      421 tgtgtacgcc cgacagtccc ggctccggat cggacgattg cgtcgcatcg accctgcgcc 
      481 caagctgcat catcgaaatt gccgtcaacc aagctctgat agagttggtc aagaccaatg 
      541 cggagcatat acgcccggag tcgtggcgat cctgcaagct ccggatgcct ccgctcgaag 
      601 tagcgcgtct gctgctccat acaagccaac cacggcctcc agaagaagat gttggcgacc 
      661 tcgtattggg aatccccgaa catcgcctcg ctccagtcaa tgaccgctgt tatgcggcca 
      721 ttgtccgtca ggacattgtt ggagccgaaa tccgcgtgca cgaggtgccg gacttcgggg 
      781 cagtcctcgg cccaaagcat cagctcatcg agagcctgcg cgacggacgc actgacggtg 
      841 tcgtccatca cagtttgcca gtgatacaca tggggatcag caatcgcgca tatgaaatca 
      901 cgccatgtag tgtattgacc gattccttgc ggtccgaatg ggccgaaccc gctcgtctgg 
      961 ctaagatcgg ccgcagcgat cgcatccata gcctccgcga ccggttgtag aacagcgggc 
     1021 agttcggttt caggcaggtc ttgcaacgtg acaccctgtg cacggcggga gatgcaatag 
     1081 gtcaggctct cgctaaactc cccaatgtca agcacttccg gaatcgggag cgcggccgat 
     1141 gcaaagtgcc gataaacata acgatctttg tagaaaccat cggcgcagct atttacccgc 
     1201 aggacatatc cacgccctcc tacatcgaag ctgaaagcac gagattcttc gccctccgag 
     1261 agctgcatca ggtcggagac gctgtcgaac ttttcgatca gaaacttctc gacagacgtc 
     1321 gcggtgagtt caggcttttt catatccggt gcagattatt tggattgaga gtgaatatga 
     1381 gactctaatt ggataccgag gggaatttat ggaacgtcag tggagcattt ttgacaagaa 
     1441 atatttgcta gctgatagtg accttaggcg acttttgaac gcgcaataat ggtttctgac 
     1501 gtatgtgctt agctcattaa actccagaaa cccgcggctg agtggctcct tcaacgttgc 
     1561 ggttctgtca gttccaaacg taaaacggct tgtcccgcgt catcggcggg ggtcataacg 
     1621 tgactccctt aattctccgc tcatgatcag attgtcgttt cccgccttca gtttaaacta 
     1681 tcagtgtcca acatgttggc aagctgctct agccaatacg caaaccgcct ctccccgcgc 
     1741 gttggccgat tcattaatgc agctggcacg acaggtttcc cgactggaaa gcgggcagtg 
     1801 agcgcaacgc aattaatgtg agttagctca ctcattaggc accccaggct ttacacttta 
     1861 tgcttccggc tcgtatgttg tgtggaattg tgagcggata acaatttcac acaggaaaca 
     1921 gctatgacca tgattacgaa ttctgccgaa ttcggatccg gagggaagaa atcttctctg 
     1981 tctaaaaaat tgacggttga tgttataaga gttttttttt tttttttttt tccttttaca 
     2041 aattgaagtg acaaaagagt gaatcacagt ggatcgtgat aacaaagaat gttctgagag 
     2101 tattgctatt gtgaatttta ttttatatga cgtaaatggt caaatttgct taattttgtg 
     2161 aaatagaaca aatttatcct ctagttggag acaaatatac tcttgaacta tacaaaatag 
     2221 aataaatttt ttgttatttt taaatttatc gcccaatgat attaaagata gttttttttt 
     2281 tttttaaatg aattgaaact ttcgcatagt tcaatttttt tttcttgcac aatatatagg 
     2341 aaaatttaat ccttctttct agttttgaat tttagaaatc ttttcttcct cctttctctc 
     2401 tctaccaccc attacccctt tttttctcct tcttccttga acaacgccat acaatttttt 
     2461 atttcttttt tcccctcatt ttttttttaa ttccaatcaa attgtataat ccaagtatag 
     2521 ttaattttga taacatataa attataaagt aatgtgtaaa taatagtact atagtataat 
     2581 aagttaaata aatcaaactc aaataaattt agaccgctgc tgtcactctc taggctctcc 
     2641 atagccaaat tttgtcgcaa ccttttttgc tcatttccaa gaaaaaaaag aagcctactg 
     2701 taatttaaaa aattccacgt gtcaatatct aaattaccac cgtcatatcg aaccaaacaa 
     2761 tttcaaccgt cagatttaca ggtacaacgt aagcaaaata gagagcatta cacagaaaca 
     2821 acacacttca ggctgaaatt tgtaggactc ctccaatttg ttatcgcagt tcgtagaatc 
     2881 tgaagaaaga gtattattct tgatttttta atagattttt aaaaccccat taaagcaaat 
     2941 acgtatataa ttgcagcaca gatacagaga gggagagata ctgtattttt acaacaatta 
     3001 ccaacaacaa caaacaacaa acaacattac aattactatt tacaattaca atggtagatc 
     3061 tgagggtaaa tttctagttt ttctccttca ttttcttggt taggaccctt ttctcttttt 
     3121 atttttttga gctttgatct ttctttaaac tgatctattt tttaattgat tggttatggt 
     3181 gtaaatatta catagcttta actgataatc tgattacttt atttcgtgtg tctatgatga 
     3241 tgatgatagt tacagaaccg acgaactagt ctgtacccga tcaacaccga aacccgtggc 
     3301 gtgttcgacc tcaatggcgt ctggaacttc aagctggact acgggaaagg actggaagag 
     3361 aagtggtacg aaagcaagct gaccgacact attagtatgg ccgtcccaag cagttacaat 
     3421 gacattggcg tgaccaagga aatccgcaac catatcggat atgtctggta cgaacgtgag 
     3481 ttcacggtgc cggcctatct gaaggatcag cgtatcgtgc tccgcttcgg ctctgcaact 
     3541 cacaaagcaa ttgtctatgt caatggtgag ctggtcgtgg agcacaaggg cggattcctg 
     3601 ccattcgaag cggaaatcaa caactcgctg cgtgatggca tgaatcgcgt caccgtcgcc 
     3661 gtggacaaca tcctcgacga tagcaccctc ccggtggggc tgtacagcga gcgccacgaa 
     3721 gagggcctcg gaaaagtcat tcgtaacaag ccgaacttcg acttcttcaa ctatgcaggc 
     3781 ctgcaccgtc cggtgaaaat ctacacgacc ccgtttacgt acgtcgagga catctcggtt 
     3841 gtgaccgact tcaatggccc aaccgggact gtgacctata cggtggactt tcaaggcaaa 
     3901 gccgaaaccg tgaaagtgtc ggtcgtggat gaggaaggca aagtggtcgc aagcaccgag 
     3961 ggcctgagcg gtaacgtgga gattccgaat gtcatcctct gggaaccact gaacacgtat 
     4021 ctctaccaga tcaaagtgga actggtgaac gacggactga ccatcgatgt ctatgaagag 
     4081 ccgttcggcg tgcggaccgt ggaagtcaac gacggcaagt tcctcatcaa caacaaaccg 
     4141 ttctacttca agggctttgg caaacatgag gacactccta tcaacggccg tggctttaac 
     4201 gaagcgagca atgtgatgga tttcaatatc ctcaaatgga tcggcgccaa cagcttccgg 
     4261 accgcacact atccgtactc tgaagagttg atgcgtcttg cggatcgcga gggtctggtc 
     4321 gtgatcgacg agactccggc agttggcgtg cacctcaact tcatggccac cacgggactc 
     4381 ggcgaaggca gcgagcgcgt cagtacctgg gagaagattc ggacgtttga gcaccatcaa 
     4441 gacgttctcc gtgaactggt gtctcgtgac aagaaccatc caagcgtcgt gatgtggagc 
     4501 atcgccaacg aggcggcgac tgaggaagag ggcgcgtacg agtacttcaa gccgttggtg 
     4561 gagctgacca aggaactcga cccacagaag cgtccggtca cgatcgtgct gtttgtgatg 
     4621 gctaccccgg agacggacaa agtcgccgaa ctgattgacg tcatcgcgct caatcgctat 
     4681 aacggatggt acttcgatgg cggtgatctc gaagcggcca aagtccatct ccgccaggaa 
     4741 tttcacgcgt ggaacaagcg ttgcccagga aagccgatca tgatcactga gtacggcgca 
     4801 gacaccgttg cgggctttca cgacattgat ccagtgatgt tcaccgagga atatcaagtc 
     4861 gagtactacc aggcgaacca cgtcgtgttc gatgagtttg agaacttcgt gggtgagcaa 
     4921 gcgtggaact tcgcggactt cgcgacctct cagggcgtga tgcgcgtcca aggaaacaag 
     4981 aagggcgtgt tcactcgtga ccgcaagccg aagctcgccg cgcacgtctt tcgcgagcgc 
     5041 tggaccaaca ttccagattt cggctacaag aacgctagcc atcaccatca ccatcacgtg 
     5101 tgagcttgtc aagcagatcg ttcaaacatt tggcaataaa gtttcttaag attgaatcct 
     5161 gttgccggtc ttgcgatgat tatcatataa tttctgttga attacgttaa gcatgtaata 
     5221 attaacatgt aatgcatgac gttatttatg agatgggttt ttatgattag agtcccgcaa 
     5281 ttatacattt aatacgcgat agaaaacaaa atatagcgcg caaactagga taaattatcg 
     5341 cgcgcggtgt catctatgtt actagatcga cgctgcaaga ggatgcacat gtgaccgagg 
     5401 gaatcgggaa ttaaactatc agtgtttgac aggatatatt ggcgggtaaa cctaagagaa 
     5461 aagagcgttt attagaataa cggatattta aaagggcgtg aaaaggttta tccgttcgtc 
     5521 catttgtatg tgcatgccaa ccacagggtt cccctcggga tcaaagtact ttgatccaac 
     5581 ccctccgctg ctatagtgca gtcggcttct gacgttcagt gcagccgtgt tctgaaaacg 
     5641 acatgtcgca caagtcctaa gttacgcgac aggctgccgc cctgcccttt tcctggcgtt 
     5701 ttcttgtcgc gtgttttagt cgcataaagt agaatacttg cgactagaac cggagacatt 
     5761 acgccatgaa caagagcgcc gccgctggcc tgctgggcta tgcccgcgtc agcaccgacg 
     5821 accaggactt gaccaaccaa cgggccgaac tgcacgcggc cggctgcacc aagctgtttt 
     5881 ccgagaagat caccggcacc aggcgcgacc gcccggagct ggccaggatg cttgaccacc 
     5941 tacgccctgg cgacgttgtg acagtgacca ggctagaccg cctggcccgc agcacccgcg 
     6001 acctactgga cattgccgag cgcatccagg aggccggcgc gggcctgcgt agcctggcag 
     6061 agccgtgggc cgacaccacc acgccggccg gccgcatggt gttgaccgtg ttcgccggca 
     6121 ttgccgagtt cgagcgttcc ctaatcatcg accgcacccg gagcgggcgc gaggccgcca 
     6181 aggcccgagg cgtgaagttt ggcccccgcc ctaccctcac cccggcacag atcgcgcacg 
     6241 cccgcgagct gatcgaccag gaaggccgca ccgtgaaaga ggcggctgca ctgcttggcg 
     6301 tgcatcgctc gaccctgtac cgcgcacttg agcgcagcga ggaagtgacg cccaccgagg 
     6361 ccaggcggcg cggtgccttc cgtgaggacg cattgaccga ggccgacgcc ctggcggccg 
     6421 ccgagaatga acgccaagag gaacaagcat gaaaccgcac caggacggcc aggacgaacc 
     6481 gtttttcatt accgaagaga tcgaggcgga gatgatcgcg gccgggtacg tgttcgagcc 
     6541 gcccgcgcac gtctcaaccg tgcggctgca tgaaatcctg gccggtttgt ctgatgccaa 
     6601 gctggcggcc tggccggcca gcttggccgc tgaagaaacc gagcgccgcc gtctaaaaag 
     6661 gtgatgtgta tttgagtaaa acagcttgcg tcatgcggtc gctgcgtata tgatgcgatg 
     6721 agtaaataaa caaatacgca aggggaacgc atgaaggtta tcgctgtact taaccagaaa 
     6781 ggcgggtcag gcaagacgac catcgcaacc catctagccc gcgccctgca actcgccggg 
     6841 gccgatgttc tgttagtcga ttccgatccc cagggcagtg cccgcgattg ggcggccgtg 
     6901 cgggaagatc aaccgctaac cgttgtcggc atcgaccgcc cgacgattga ccgcgacgtg 
     6961 aaggccatcg gccggcgcga cttcgtagtg atcgacggag cgccccaggc ggcggacttg 
     7021 gctgtgtccg cgatcaaggc agccgacttc gtgctgattc cggtgcagcc aagcccttac 
     7081 gacatatggg ccaccgccga cctggtggag ctggttaagc agcgcattga ggtcacggat 
     7141 ggaaggctac aagcggcctt tgtcgtgtcg cgggcgatca aaggcacgcg catcggcggt 
     7201 gaggttgccg aggcgctggc cgggtacgag ctgcccattc ttgagtcccg tatcacgcag 
     7261 cgcgtgagct acccaggcac tgccgccgcc ggcacaaccg ttcttgaatc agaacccgag 
     7321 ggcgacgctg cccgcgaggt ccaggcgctg gccgctgaaa ttaaatcaaa actcatttga 
     7381 gttaatgagg taaagagaaa atgagcaaaa gcacaaacac gctaagtgcc ggccgtccga 
     7441 gcgcacgcag cagcaaggct gcaacgttgg ccagcctggc agacacgcca gccatgaagc 
     7501 gggtcaactt tcagttgccg gcggaggatc acaccaagct gaagatgtac gcggtacgcc 
     7561 aaggcaagac cattaccgag ctgctatctg aatacatcgc gcagctacca gagtaaatga 
     7621 gcaaatgaat aaatgagtag atgaatttta gcggctaaag gaggcggcat ggaaaatcaa 
     7681 gaacaaccag gcaccgacgc cgtggaatgc cccatgtgtg gaggaacggg cggttggcca 
     7741 ggcgtaagcg gctgggttgt ctgccggccc tgcaatggca ctggaacccc caagcccgag 
     7801 gaatcggcgt gacggtcgca aaccatccgg cccggtacaa atcggcgcgg cgctgggtga 
     7861 tgacctggtg gagaagttga aggccgcgca ggccgcccag cggcaacgca tcgaggcaga 
     7921 agcacgcccc ggtgaatcgt ggcaagcggc cgctgatcga atccgcaaag aatcccggca 
     7981 accgccggca gccggtgcgc cgtcgattag gaagccgccc aagggcgacg agcaaccaga 
     8041 ttttttcgtt ccgatgctct atgacgtggg cacccgcgat agtcgcagca tcatggacgt 
     8101 ggccgttttc cgtctgtcga agcgtgaccg acgagctggc gaggtgatcc gctacgagct 
     8161 tccagacggg cacgtagagg tttccgcagg gccggccggc atggccagtg tgtgggatta 
     8221 cgacctggta ctgatggcgg tttcccatct aaccgaatcc atgaaccgat accgggaagg 
     8281 gaagggagac aagcccggcc gcgtgttccg tccacacgtt gcggacgtac tcaagttctg 
     8341 ccggcgagcc gatggcggaa agcagaaaga cgacctggta gaaacctgca ttcggttaaa 
     8401 caccacgcac gttgccatgc agcgtacgaa gaaggccaag aacggccgcc tggtgacggt 
     8461 atccgagggt gaagccttga ttagccgcta caagatcgta aagagcgaaa ccgggcggcc 
     8521 ggagtacatc gagatcgagc tagctgattg gatgtaccgc gagatcacag aaggcaagaa 
     8581 cccggacgtg ctgacggttc accccgatta ctttttgatc gatcccggca tcggccgttt 
     8641 tctctaccgc ctggcacgcc gcgccgcagg caaggcagaa gccagatggt tgttcaagac 
     8701 gatctacgaa cgcagtggca gcgccggaga gttcaagaag ttctgtttca ccgtgcgcaa 
     8761 gctgatcggg tcaaatgacc tgccggagta cgatttgaag gaggaggcgg ggcaggctgg 
     8821 cccgatccta gtcatgcgct accgcaacct gatcgagggc gaagcatccg ccggttccta 
     8881 atgtacggag cagatgctag ggcaaattgc cctagcaggg gaaaaaggtc gaaaaggtct 
     8941 ctttcctgtg gatagcacgt acattgggaa cccaaagccg tacattggga accggaaccc 
     9001 gtacattggg aacccaaagc cgtacattgg gaaccggtca cacatgtaag tgactgatat 
     9061 aaaagagaaa aaaggcgatt tttccgccta aaactcttta aaacttatta aaactcttaa 
     9121 aacccgcctg gcctgtgcat aactgtctgg ccagcgcaca gccgaagagc tgcaaaaagc 
     9181 gcctaccctt cggtcgctgc gctccctacg ccccgccgct tcgcgtcggc ctatcgcggc 
     9241 cgctggccgc tcaaaaatgg ctggcctacg gccaggcaat ctaccagggc gcggacaagc 
     9301 cgcgccgtcg ccactcgacc gccggcgccc acatcaaggc accctgcctc gcgcgtttcg 
     9361 gtgatgacgg tgaaaacctc tgacacatgc agctcccgga gacggtcaca gcttgtctgt 
     9421 aagcggatgc cgggagcaga caagcccgtc agggcgcgtc agcgggtgtt ggcgggtgtc 
     9481 ggggcgcagc catgacccag tcacgtagcg atagcggagt gtatactggc ttaactatgc 
     9541 ggcatcagag cagattgtac tgagagtgca ccatatgcgg tgtgaaatac cgcacagatg 
     9601 cgtaaggaga aaataccgca tcaggcgctc ttccgcttcc tcgctcactg actcgctgcg 
     9661 ctcggtcgtt cggctgcggc gagcggtatc agctcactca aaggcggtaa tacggttatc 
     9721 cacagaatca ggggataacg caggaaagaa catgtgagca aaaggccagc aaaaggccag 
     9781 gaaccgtaaa aaggccgcgt tgctggcgtt tttccatagg ctccgccccc ctgacgagca 
     9841 tcacaaaaat cgacgctcaa gtcagaggtg gcgaaacccg acaggactat aaagatacca 
     9901 ggcgtttccc cctggaagct ccctcgtgcg ctctcctgtt ccgaccctgc cgcttaccgg 
     9961 atacctgtcc gcctttctcc cttcgggaag cgtggcgctt tctcatagct cacgctgtag 
    10021 gtatctcagt tcggtgtagg tcgttcgctc caagctgggc tgtgtgcacg aaccccccgt 
    10081 tcagcccgac cgctgcgcct tatccggtaa ctatcgtctt gagtccaacc cggtaagaca 
    10141 cgacttatcg ccactggcag cagccactgg taacaggatt agcagagcga ggtatgtagg 
    10201 cggtgctaca gagttcttga agtggtggcc taactacggc tacactagaa ggacagtatt 
    10261 tggtatctgc gctctgctga agccagttac cttcggaaaa agagttggta gctcttgatc 
    10321 cggcaaacaa accaccgctg gtagcggtgg tttttttgtt tgcaagcagc agattacgcg 
    10381 cagaaaaaaa ggatctcaag aagatccttt gatcttttct acggggtctg acgctcagtg 
    10441 gaacgaaaac tcacgttaag ggattttggt catgcattct aggtactaaa acaattcatc 
    10501 cagtaaaata taatatttta ttttctccca atcaggcttg atccccagta agtcaaaaaa 
    10561 tagctcgaca tactgttctt ccccgatatc ctccctgatc gaccggacgc agaaggcaat 
    10621 gtcataccac ttgtccgccc tgccgcttct cccaagatca ataaagccac ttactttgcc 
    10681 atctttcaca aagatgttgc tgtctcccag gtcgccgtgg gaaaagacaa gttcctcttc 
    10741 gggcttttcc gtctttaaaa aatcatacag ctcgcgcgga tctttaaatg gagtatcttc 
    10801 ttcccagttt tcgcaatcca catcggccag atcgttattc agtaagtaat ccaattcggc 
    10861 taagcggctg tctaagctat tcgtataggg acaatccgat atgtcgatgg agtgaaagag 
    10921 cctgatgcac tccgcataca gctcgataat cttttcaggg ctttgttcat cttcatactc 
    10981 ttccgagcaa aggacgccat cggcctcact catgagcaga ttgctccagc catcatgccg 
    11041 ttcaaagtgc aggacctttg gaacaggcag ctttccttcc agccatagca tcatgtcctt 
    11101 ttcccgttcc acatcatagg tggtcccttt ataccggctg tccgtcattt ttaaatatag 
    11161 gttttcattt tctcccacca gcttatatac cttagcctgg gcctcatggg ccttcctttc 
    11221 actgcccgct ttccagtcgg gaaacctgtc gtgccaggcc cacatcaagg caccctgcct 
    11281 cgcgcgtttc ggtgatgacg gtgaaaacct ctgacacatg cagctcccgg agacggtcac 
    11341 agcttgtctg taagcggatg ccgggagcag acaagcccgt cagggcgcgt cagcgggtgt 
    11401 tggcgggtgt cggggcgcag ccatgaccca gtcacgtagc gatagcggag tgtatactgg 
    11461 cttaactatg cggcatcaga gcagattgta ctgagagtgc accatatgcg gtgtgaaata 
    11521 ccgcacagat gcgtaaggag aaaataccgc atcaggcgct cttccgcttc ctcgctcact 
    11581 gactcgctgc gctcggtcgt tcggctgcgg cgagcggtat cagctcactc aaaggcggta 
    11641 atacggttat ccacagaatc aggggataac gcaggaaaga acatgtgagc aaaaggccag 
    11701 caaaaggcca ggaaccgtaa aaaggccgcg ttgctggcgt ttttccatag gctccgcccc 
    11761 cctgacgagc atcacaaaaa tcgacgctca agtcagaggt ggcgaaaccc gacaggacta 
    11821 taaagatacc aggcgtttcc ccctggaagc tccctcgtgc gctctcctgt tccgaccctg 
    11881 ccgcttaccg gatacctgtc cgcctttctc ccttcgggaa gcgtggcgct ttctcatagc 
    11941 tcacgctgta ggtatctcag ttcggtgtag gtcgttcgct ccaagctggg ctgtgtgcac 
    12001 gaaccccccg ttcagcccga ccgctgcgcc ttatccggta actatcgtct tgagtccaac 
    12061 ccggtaagac acgacttatc gccactggca gcagccactg gtaacaggat tagcagagcg 
    12121 aggtatgtag gcggtgctac agagttcttg aagtggtggc ctaactacgg ctacactaga 
    12181 aggacagtat ttggtatctg cgctctgctg aagccagtta ccttcggaaa aagagttggt 
    12241 agctcttgat ccggcaaaca aaccaccgct ggtagcggtg gtttttttgt ttgcaagcag 
    12301 cagattacgc gcagaaaaaa aggatctcaa gaagatcctt tgatcttttc tacggggtct 
    12361 gacgctcagt ggaacgaaaa ctcacgttaa gggattttgg tcatgcattc taggtactaa 
    12421 aacaattcat ccagtaaaat ataatatttt attttctccc aatcaggctt gatccccagt 
    12481 aagtcaaaaa atagctcgac atactgttct tccccgatat cctccctgat cgaccggacg 
    12541 cagaaggcaa tgtcatacca cttgtccgcc ctgccgcttc tcccaagatc aataaagcca 
    12601 cttactttgc catctttcac aaagatgttg ctgtctccca ggtcgccgtg ggaaaagaca 
    12661 agttcctctt cgggcttttc cgtctttaaa aaatcataca gctcgcgcgg atctttaaat 
    12721 ggagtatctt cttcccagtt ttcgcaatcc acatcggcca gatcgttatt cagtaagtaa 
    12781 tccaattcgg ctaagcggct gtctaagcta ttcgtatagg gacaatccga tatgtcgatg 
    12841 gagtgaaaga gcctgatgca ctccgcatac agctcgataa tcttttcagg gctttgttca 
    12901 tcttcatact cttccgagca aaggacgcca tcggcctcac tcatgagcag attgctccag 
    12961 ccatcatgcc gttcaaagtg caggaccttt ggaacaggca gctttccttc cagccatagc 
    13021 atcatgtcct tttcccgttc cacatcatag gtggtccctt tataccggct gtccgtcatt 
    13081 tttaaatata ggttttcatt ttctcccacc agcttatata ccttagcagg agacattcct 
    13141 tccgtatctt ttacgcagcg gtatttttcg atcagttttt tcaattccgg tgatattctc 
    13201 attttagcca tttattattt ccttcctctt ttctacagta tttaaagata ccccaagaag 
    13261 ctaattataa caagacgaac tccaattcac tgttccttgc attctaaaac cttaaatacc 
    13321 agaaaacagc tttttcaaag ttgttttcaa agttggcgta taacatagta tcgacggagc 
    13381 cgattttgaa accgcggtga tcacaggcag caacgctctg tcatcgttac aatcaacatg 
    13441 ctaccctccg cgagatcatc cgtgtttcaa acccggcagc ttagttgccg ttcttccgaa 
    13501 tagcatcggt aacatgagca aagtctgccg ccttacaacg gctctcccgc tgacgccgtc 
    13561 ccggactgat gggctgcctg tatcgagtgg tgattttgtg ccgagctgcc ggtcggggag 
    13621 ctgttggctg gctgg 
//
