# Supplementary material for: A promoter toolbox for tissue-specific expression supporting translational research in cassava (Manihot esculenta)
Source: Front Plant Sci. 2022 Dec 20;13:1042379. doi: 10.3389/fpls.2022.1042379 (PMC9807883; doi:10.3389/fpls.2022.1042379)
Supplement: Supplementary file 1 [file DataSheet_1.zip › GG L2 pStSTP1-GUS+.gb]

LOCUS       GG\L2_pStSTP1-GU       14701 bp    DNA     circular UNA 18-NOV-2021
DEFINITION  L2: 14(pro13),end1.
ACCESSION   urn.local...1584014491159.106
VERSION     urn.local...1584014491159.106
SOURCE      
  ORGANISM  
COMMENT     This file is created by Vector NTI
            http://www.invitrogen.com/
COMMENT     ORIGDB|GenBank
COMMENT     VNTDATE|-14046867|
COMMENT     VNTDBDATE|-14137627|
COMMENT     LSOWNER|
COMMENT     VNTNAME|GG L2_pStSTP1-GUS+|
COMMENT     VNTAUTHORNAME|Demo User|
FEATURES             Location/Qualifiers
     misc_feature    1943..1943
                     /vntifkey="21"
                     /label=origin
                     /note="Geneious type: origin"
     misc_feature    1964..4044
                     /vntifkey="21"
                     /label=pStSTP\Promoter\-\2081\bp
                     /note="Geneious type: Concatenated sequence"
     misc_feature    1..25
                     /vntifkey="21"
                     /label=LB
     misc_feature    6493..6517
                     /vntifkey="21"
                     /label=RB
     terminator      103..317
                     /vntifkey="43"
                     /label=CaMV35S\terminator
     CDS             complement(318..1343)
                     /vntifkey="4"
                     /label=hptII\CDS
     promoter        complement(1344..1648)
                     /vntifkey="29"
                     /label=nos\promoter
     exon            4117..4131
                     /vntifkey="61"
                     /label=Exon1\GUS+
     intron          4132..4321
                     /vntifkey="15"
                     /label=Intron\GUS+
     exon            4322..6169
                     /vntifkey="61"
                     /label=Exon2\GUS+
     terminator      6174..6436
                     /vntifkey="43"
                     /label=nos\terminator
     CDS             complement(11555..12406)
                     /vntifkey="4"
                     /label=KanR\[APH(3')]
     rep_origin      10877..11465
                     /vntifkey="33"
                     /label=pBR322\ori
     rep_origin      10016..10210
                     /vntifkey="33"
                     /label=pVS1\oriV
     CDS             8841..9944
                     /vntifkey="4"
                     /label=pVS1\RepA
     rep_origin      7817..8443
                     /vntifkey="33"
                     /label=pVS1\StaA
     5'UTR           4049..4115
                     /vntifkey="52"
                     /label=5U\TMV
BASE COUNT     3787 a      3681 c      3622 g      3611 t 
ORIGIN
        1 tggcaggata tattgtggtg taaacaaatt gacgcttaga caacttaata acacattgcg 
       61 gacgttttta atgtactgaa ttaacgccga attaattcgg gggatctgga ttttagtact 
      121 ggattttggt tttaggaatt agaaatttta ttgatagaag tattttacaa atacaaatac 
      181 atactaaggg tttcttatat gctcaacaca tgagcgaaac cctataggaa ccctaattcc 
      241 cttatctggg aactactcac acattattat ggagaaactc gagcttgtcg atcgacagat 
      301 cccggtcggc atctactcta tttctttgcc ctcggacgag tgctggggcg tcggtttcca 
      361 ctatcggcga gtacttctac acagccatcg gtccagacgg ccgcgcttct gcgggcgatt 
      421 tgtgtacgcc cgacagtccc ggctccggat cggacgattg cgtcgcatcg accctgcgcc 
      481 caagctgcat catcgaaatt gccgtcaacc aagctctgat agagttggtc aagaccaatg 
      541 cggagcatat acgcccggag tcgtggcgat cctgcaagct ccggatgcct ccgctcgaag 
      601 tagcgcgtct gctgctccat acaagccaac cacggcctcc agaagaagat gttggcgacc 
      661 tcgtattggg aatccccgaa catcgcctcg ctccagtcaa tgaccgctgt tatgcggcca 
      721 ttgtccgtca ggacattgtt ggagccgaaa tccgcgtgca cgaggtgccg gacttcgggg 
      781 cagtcctcgg cccaaagcat cagctcatcg agagcctgcg cgacggacgc actgacggtg 
      841 tcgtccatca cagtttgcca gtgatacaca tggggatcag caatcgcgca tatgaaatca 
      901 cgccatgtag tgtattgacc gattccttgc ggtccgaatg ggccgaaccc gctcgtctgg 
      961 ctaagatcgg ccgcagcgat cgcatccata gcctccgcga ccggttgtag aacagcgggc 
     1021 agttcggttt caggcaggtc ttgcaacgtg acaccctgtg cacggcggga gatgcaatag 
     1081 gtcaggctct cgctaaactc cccaatgtca agcacttccg gaatcgggag cgcggccgat 
     1141 gcaaagtgcc gataaacata acgatctttg tagaaaccat cggcgcagct atttacccgc 
     1201 aggacatatc cacgccctcc tacatcgaag ctgaaagcac gagattcttc gccctccgag 
     1261 agctgcatca ggtcggagac gctgtcgaac ttttcgatca gaaacttctc gacagacgtc 
     1321 gcggtgagtt caggcttttt catatccggt gcagattatt tggattgaga gtgaatatga 
     1381 gactctaatt ggataccgag gggaatttat ggaacgtcag tggagcattt ttgacaagaa 
     1441 atatttgcta gctgatagtg accttaggcg acttttgaac gcgcaataat ggtttctgac 
     1501 gtatgtgctt agctcattaa actccagaaa cccgcggctg agtggctcct tcaacgttgc 
     1561 ggttctgtca gttccaaacg taaaacggct tgtcccgcgt catcggcggg ggtcataacg 
     1621 tgactccctt aattctccgc tcatgatcag attgtcgttt cccgccttca gtttaaacta 
     1681 tcagtgtcca acatgttggc aagctgctct agccaatacg caaaccgcct ctccccgcgc 
     1741 gttggccgat tcattaatgc agctggcacg acaggtttcc cgactggaaa gcgggcagtg 
     1801 agcgcaacgc aattaatgtg agttagctca ctcattaggc accccaggct ttacacttta 
     1861 tgcttccggc tcgtatgttg tgtggaattg tgagcggata acaatttcac acaggaaaca 
     1921 gctatgacca tgattacgaa ttctgccgaa ttcggatccg gagtcaagag tcaatgatcc 
     1981 caatattttt aacggatact attagcttta cttttattat ttttgacttt cctgttaagt 
     2041 ataagatttg aaatgaatct caatcatagt ttattttatt atccatatga cgttgattta 
     2101 agagtcattg aacattacat gaggaaatag tacttgactg ggatcttctt tcatctaaac 
     2161 tgacactaaa ctcttttttc ttcccttctc caatatccaa catgcaatta gacgatgaac 
     2221 gaaatgtgat gaaaaatttg ataaatgaga gttcaaattt taacaaaatt aaataaaaaa 
     2281 cataatcaat tttttaaatt ttagaaatag agttattgtt taaatgatac attgaaattg 
     2341 cagtatatat cttatgaaat aatggagata acttaaattg accaaacatt attattattt 
     2401 acacaaaagg gggaaatagc aatttttgga ccaaatatta tactaaggaa taggatgaaa 
     2461 ttataaaatg atttgctcgt ttttttttct tctcaaaaac gaaagaaccg cacaagttgc 
     2521 ggatctcatg agatcattac ccaatgcatt aggtagagta agatccacat cactaacctt 
     2581 ttctccgtca atttttattt ggcccatata ttaaaaaaat atttatttaa aaaattagaa 
     2641 gctaatatat tattatgaag tttaatttat tgttattatt aactatagta attatttcaa 
     2701 gtatattttt taaaatatta aatttattat attcgaaaga agatgtaata aatgtatcaa 
     2761 tctttctgtt tcaatttata taattcatgt tattttagtt tgcctaaaaa gaatgataca 
     2821 tttgcagtgg tgacacgatt tgtaaaaatt tatgcgtact cattgtctat atgtatgtat 
     2881 cgcagcggca agcgagatga aagagatgca agaagatttg ttatctattt caaaatatat 
     2941 atgaatctta cttagacaca atgtatatag aacaaattat atgtaatagt tgaccctata 
     3001 tatgtggtaa aatacttgac tattaggggt tgtttggtag agtgtattaa gaaatataat 
     3061 gcatatatta ggtgtgtgta ttagtagtac cttgtttggc acactttttc atgccatgta 
     3121 taactaatgc atgtgtatta ctaataccaa ggaattctag gtattagtaa taaatagcat 
     3181 tttaacactt gcattagatc aaataattac aaaactaccc ttaaagcatt ttcattttct 
     3241 ttgttgtcat aagtttttat ttttattttt atttgctttt cggtatcttt taatttgttg 
     3301 gtgtcttaat agactttatg gccttttaag tatcttttta aaaaaaatct aatttcaata 
     3361 taatttaaat ttttttttac tattgtgaca ataaatttga taaaaaaaat tatttgccaa 
     3421 ctttcacaaa aatattttga cgcaatagta taactattta atactatttt tttatttttt 
     3481 atttataaaa aagatgaaga gttaatgatg ttttaacaaa gatttttttt ttgatgtttt 
     3541 agcaaaaaac tttcttgcaa aggaagtgta caaataaata aagtgtgaag ggtatttttg 
     3601 taaacatata ttatttaata gtaattatgc aagatttatt atttttaata catcaaacca 
     3661 aacaatgtat aagaaataat acttgcataa ctaatgcacg cactactaat gcaagcatta 
     3721 ctaatgcacc atattttgta tttgttctta tacactctac caaacgaccc cttagagtgt 
     3781 gggtaagtaa ttaagttagg gatttgtggg aaatggacaa atataagaga gtgcagggga 
     3841 gtagtgcagg agattttcgt gcttttattg ataaataaaa aaagggtgac atttaatttc 
     3901 cacaagagga cgcaacacaa cacacttaat tcctgtgtgt gaatcaataa ttgacttctc 
     3961 caatcttcat caataaaata attcacaatc ctcactctct tatcactctc attcgaaaag 
     4021 ctagatttgc atagagagca caaatactgt atttttacaa caattaccaa caacaacaaa 
     4081 caacaaacaa cattacaatt actatttaca attacaatgg tagatctgag ggtaaatttc 
     4141 tagtttttct ccttcatttt cttggttagg acccttttct ctttttattt ttttgagctt 
     4201 tgatctttct ttaaactgat ctatttttta attgattggt tatggtgtaa atattacata 
     4261 gctttaactg ataatctgat tactttattt cgtgtgtcta tgatgatgat gatagttaca 
     4321 gaaccgacga actagtctgt acccgatcaa caccgaaacc cgtggcgtgt tcgacctcaa 
     4381 tggcgtctgg aacttcaagc tggactacgg gaaaggactg gaagagaagt ggtacgaaag 
     4441 caagctgacc gacactatta gtatggccgt cccaagcagt tacaatgaca ttggcgtgac 
     4501 caaggaaatc cgcaaccata tcggatatgt ctggtacgaa cgtgagttca cggtgccggc 
     4561 ctatctgaag gatcagcgta tcgtgctccg cttcggctct gcaactcaca aagcaattgt 
     4621 ctatgtcaat ggtgagctgg tcgtggagca caagggcgga ttcctgccat tcgaagcgga 
     4681 aatcaacaac tcgctgcgtg atggcatgaa tcgcgtcacc gtcgccgtgg acaacatcct 
     4741 cgacgatagc accctcccgg tggggctgta cagcgagcgc cacgaagagg gcctcggaaa 
     4801 agtcattcgt aacaagccga acttcgactt cttcaactat gcaggcctgc accgtccggt 
     4861 gaaaatctac acgaccccgt ttacgtacgt cgaggacatc tcggttgtga ccgacttcaa 
     4921 tggcccaacc gggactgtga cctatacggt ggactttcaa ggcaaagccg aaaccgtgaa 
     4981 agtgtcggtc gtggatgagg aaggcaaagt ggtcgcaagc accgagggcc tgagcggtaa 
     5041 cgtggagatt ccgaatgtca tcctctggga accactgaac acgtatctct accagatcaa 
     5101 agtggaactg gtgaacgacg gactgaccat cgatgtctat gaagagccgt tcggcgtgcg 
     5161 gaccgtggaa gtcaacgacg gcaagttcct catcaacaac aaaccgttct acttcaaggg 
     5221 ctttggcaaa catgaggaca ctcctatcaa cggccgtggc tttaacgaag cgagcaatgt 
     5281 gatggatttc aatatcctca aatggatcgg cgccaacagc ttccggaccg cacactatcc 
     5341 gtactctgaa gagttgatgc gtcttgcgga tcgcgagggt ctggtcgtga tcgacgagac 
     5401 tccggcagtt ggcgtgcacc tcaacttcat ggccaccacg ggactcggcg aaggcagcga 
     5461 gcgcgtcagt acctgggaga agattcggac gtttgagcac catcaagacg ttctccgtga 
     5521 actggtgtct cgtgacaaga accatccaag cgtcgtgatg tggagcatcg ccaacgaggc 
     5581 ggcgactgag gaagagggcg cgtacgagta cttcaagccg ttggtggagc tgaccaagga 
     5641 actcgaccca cagaagcgtc cggtcacgat cgtgctgttt gtgatggcta ccccggagac 
     5701 ggacaaagtc gccgaactga ttgacgtcat cgcgctcaat cgctataacg gatggtactt 
     5761 cgatggcggt gatctcgaag cggccaaagt ccatctccgc caggaatttc acgcgtggaa 
     5821 caagcgttgc ccaggaaagc cgatcatgat cactgagtac ggcgcagaca ccgttgcggg 
     5881 ctttcacgac attgatccag tgatgttcac cgaggaatat caagtcgagt actaccaggc 
     5941 gaaccacgtc gtgttcgatg agtttgagaa cttcgtgggt gagcaagcgt ggaacttcgc 
     6001 ggacttcgcg acctctcagg gcgtgatgcg cgtccaagga aacaagaagg gcgtgttcac 
     6061 tcgtgaccgc aagccgaagc tcgccgcgca cgtctttcgc gagcgctgga ccaacattcc 
     6121 agatttcggc tacaagaacg ctagccatca ccatcaccat cacgtgtgag cttgtcaagc 
     6181 agatcgttca aacatttggc aataaagttt cttaagattg aatcctgttg ccggtcttgc 
     6241 gatgattatc atataatttc tgttgaatta cgttaagcat gtaataatta acatgtaatg 
     6301 catgacgtta tttatgagat gggtttttat gattagagtc ccgcaattat acatttaata 
     6361 cgcgatagaa aacaaaatat agcgcgcaaa ctaggataaa ttatcgcgcg cggtgtcatc 
     6421 tatgttacta gatcgacgct gcaagaggat gcacatgtga ccgagggaat cgggaattaa 
     6481 actatcagtg tttgacagga tatattggcg ggtaaaccta agagaaaaga gcgtttatta 
     6541 gaataacgga tatttaaaag ggcgtgaaaa ggtttatccg ttcgtccatt tgtatgtgca 
     6601 tgccaaccac agggttcccc tcgggatcaa agtactttga tccaacccct ccgctgctat 
     6661 agtgcagtcg gcttctgacg ttcagtgcag ccgtgttctg aaaacgacat gtcgcacaag 
     6721 tcctaagtta cgcgacaggc tgccgccctg cccttttcct ggcgttttct tgtcgcgtgt 
     6781 tttagtcgca taaagtagaa tacttgcgac tagaaccgga gacattacgc catgaacaag 
     6841 agcgccgccg ctggcctgct gggctatgcc cgcgtcagca ccgacgacca ggacttgacc 
     6901 aaccaacggg ccgaactgca cgcggccggc tgcaccaagc tgttttccga gaagatcacc 
     6961 ggcaccaggc gcgaccgccc ggagctggcc aggatgcttg accacctacg ccctggcgac 
     7021 gttgtgacag tgaccaggct agaccgcctg gcccgcagca cccgcgacct actggacatt 
     7081 gccgagcgca tccaggaggc cggcgcgggc ctgcgtagcc tggcagagcc gtgggccgac 
     7141 accaccacgc cggccggccg catggtgttg accgtgttcg ccggcattgc cgagttcgag 
     7201 cgttccctaa tcatcgaccg cacccggagc gggcgcgagg ccgccaaggc ccgaggcgtg 
     7261 aagtttggcc cccgccctac cctcaccccg gcacagatcg cgcacgcccg cgagctgatc 
     7321 gaccaggaag gccgcaccgt gaaagaggcg gctgcactgc ttggcgtgca tcgctcgacc 
     7381 ctgtaccgcg cacttgagcg cagcgaggaa gtgacgccca ccgaggccag gcggcgcggt 
     7441 gccttccgtg aggacgcatt gaccgaggcc gacgccctgg cggccgccga gaatgaacgc 
     7501 caagaggaac aagcatgaaa ccgcaccagg acggccagga cgaaccgttt ttcattaccg 
     7561 aagagatcga ggcggagatg atcgcggccg ggtacgtgtt cgagccgccc gcgcacgtct 
     7621 caaccgtgcg gctgcatgaa atcctggccg gtttgtctga tgccaagctg gcggcctggc 
     7681 cggccagctt ggccgctgaa gaaaccgagc gccgccgtct aaaaaggtga tgtgtatttg 
     7741 agtaaaacag cttgcgtcat gcggtcgctg cgtatatgat gcgatgagta aataaacaaa 
     7801 tacgcaaggg gaacgcatga aggttatcgc tgtacttaac cagaaaggcg ggtcaggcaa 
     7861 gacgaccatc gcaacccatc tagcccgcgc cctgcaactc gccggggccg atgttctgtt 
     7921 agtcgattcc gatccccagg gcagtgcccg cgattgggcg gccgtgcggg aagatcaacc 
     7981 gctaaccgtt gtcggcatcg accgcccgac gattgaccgc gacgtgaagg ccatcggccg 
     8041 gcgcgacttc gtagtgatcg acggagcgcc ccaggcggcg gacttggctg tgtccgcgat 
     8101 caaggcagcc gacttcgtgc tgattccggt gcagccaagc ccttacgaca tatgggccac 
     8161 cgccgacctg gtggagctgg ttaagcagcg cattgaggtc acggatggaa ggctacaagc 
     8221 ggcctttgtc gtgtcgcggg cgatcaaagg cacgcgcatc ggcggtgagg ttgccgaggc 
     8281 gctggccggg tacgagctgc ccattcttga gtcccgtatc acgcagcgcg tgagctaccc 
     8341 aggcactgcc gccgccggca caaccgttct tgaatcagaa cccgagggcg acgctgcccg 
     8401 cgaggtccag gcgctggccg ctgaaattaa atcaaaactc atttgagtta atgaggtaaa 
     8461 gagaaaatga gcaaaagcac aaacacgcta agtgccggcc gtccgagcgc acgcagcagc 
     8521 aaggctgcaa cgttggccag cctggcagac acgccagcca tgaagcgggt caactttcag 
     8581 ttgccggcgg aggatcacac caagctgaag atgtacgcgg tacgccaagg caagaccatt 
     8641 accgagctgc tatctgaata catcgcgcag ctaccagagt aaatgagcaa atgaataaat 
     8701 gagtagatga attttagcgg ctaaaggagg cggcatggaa aatcaagaac aaccaggcac 
     8761 cgacgccgtg gaatgcccca tgtgtggagg aacgggcggt tggccaggcg taagcggctg 
     8821 ggttgtctgc cggccctgca atggcactgg aacccccaag cccgaggaat cggcgtgacg 
     8881 gtcgcaaacc atccggcccg gtacaaatcg gcgcggcgct gggtgatgac ctggtggaga 
     8941 agttgaaggc cgcgcaggcc gcccagcggc aacgcatcga ggcagaagca cgccccggtg 
     9001 aatcgtggca agcggccgct gatcgaatcc gcaaagaatc ccggcaaccg ccggcagccg 
     9061 gtgcgccgtc gattaggaag ccgcccaagg gcgacgagca accagatttt ttcgttccga 
     9121 tgctctatga cgtgggcacc cgcgatagtc gcagcatcat ggacgtggcc gttttccgtc 
     9181 tgtcgaagcg tgaccgacga gctggcgagg tgatccgcta cgagcttcca gacgggcacg 
     9241 tagaggtttc cgcagggccg gccggcatgg ccagtgtgtg ggattacgac ctggtactga 
     9301 tggcggtttc ccatctaacc gaatccatga accgataccg ggaagggaag ggagacaagc 
     9361 ccggccgcgt gttccgtcca cacgttgcgg acgtactcaa gttctgccgg cgagccgatg 
     9421 gcggaaagca gaaagacgac ctggtagaaa cctgcattcg gttaaacacc acgcacgttg 
     9481 ccatgcagcg tacgaagaag gccaagaacg gccgcctggt gacggtatcc gagggtgaag 
     9541 ccttgattag ccgctacaag atcgtaaaga gcgaaaccgg gcggccggag tacatcgaga 
     9601 tcgagctagc tgattggatg taccgcgaga tcacagaagg caagaacccg gacgtgctga 
     9661 cggttcaccc cgattacttt ttgatcgatc ccggcatcgg ccgttttctc taccgcctgg 
     9721 cacgccgcgc cgcaggcaag gcagaagcca gatggttgtt caagacgatc tacgaacgca 
     9781 gtggcagcgc cggagagttc aagaagttct gtttcaccgt gcgcaagctg atcgggtcaa 
     9841 atgacctgcc ggagtacgat ttgaaggagg aggcggggca ggctggcccg atcctagtca 
     9901 tgcgctaccg caacctgatc gagggcgaag catccgccgg ttcctaatgt acggagcaga 
     9961 tgctagggca aattgcccta gcaggggaaa aaggtcgaaa aggtctcttt cctgtggata 
    10021 gcacgtacat tgggaaccca aagccgtaca ttgggaaccg gaacccgtac attgggaacc 
    10081 caaagccgta cattgggaac cggtcacaca tgtaagtgac tgatataaaa gagaaaaaag 
    10141 gcgatttttc cgcctaaaac tctttaaaac ttattaaaac tcttaaaacc cgcctggcct 
    10201 gtgcataact gtctggccag cgcacagccg aagagctgca aaaagcgcct acccttcggt 
    10261 cgctgcgctc cctacgcccc gccgcttcgc gtcggcctat cgcggccgct ggccgctcaa 
    10321 aaatggctgg cctacggcca ggcaatctac cagggcgcgg acaagccgcg ccgtcgccac 
    10381 tcgaccgccg gcgcccacat caaggcaccc tgcctcgcgc gtttcggtga tgacggtgaa 
    10441 aacctctgac acatgcagct cccggagacg gtcacagctt gtctgtaagc ggatgccggg 
    10501 agcagacaag cccgtcaggg cgcgtcagcg ggtgttggcg ggtgtcgggg cgcagccatg 
    10561 acccagtcac gtagcgatag cggagtgtat actggcttaa ctatgcggca tcagagcaga 
    10621 ttgtactgag agtgcaccat atgcggtgtg aaataccgca cagatgcgta aggagaaaat 
    10681 accgcatcag gcgctcttcc gcttcctcgc tcactgactc gctgcgctcg gtcgttcggc 
    10741 tgcggcgagc ggtatcagct cactcaaagg cggtaatacg gttatccaca gaatcagggg 
    10801 ataacgcagg aaagaacatg tgagcaaaag gccagcaaaa ggccaggaac cgtaaaaagg 
    10861 ccgcgttgct ggcgtttttc cataggctcc gcccccctga cgagcatcac aaaaatcgac 
    10921 gctcaagtca gaggtggcga aacccgacag gactataaag ataccaggcg tttccccctg 
    10981 gaagctccct cgtgcgctct cctgttccga ccctgccgct taccggatac ctgtccgcct 
    11041 ttctcccttc gggaagcgtg gcgctttctc atagctcacg ctgtaggtat ctcagttcgg 
    11101 tgtaggtcgt tcgctccaag ctgggctgtg tgcacgaacc ccccgttcag cccgaccgct 
    11161 gcgccttatc cggtaactat cgtcttgagt ccaacccggt aagacacgac ttatcgccac 
    11221 tggcagcagc cactggtaac aggattagca gagcgaggta tgtaggcggt gctacagagt 
    11281 tcttgaagtg gtggcctaac tacggctaca ctagaaggac agtatttggt atctgcgctc 
    11341 tgctgaagcc agttaccttc ggaaaaagag ttggtagctc ttgatccggc aaacaaacca 
    11401 ccgctggtag cggtggtttt tttgtttgca agcagcagat tacgcgcaga aaaaaaggat 
    11461 ctcaagaaga tcctttgatc ttttctacgg ggtctgacgc tcagtggaac gaaaactcac 
    11521 gttaagggat tttggtcatg cattctaggt actaaaacaa ttcatccagt aaaatataat 
    11581 attttatttt ctcccaatca ggcttgatcc ccagtaagtc aaaaaatagc tcgacatact 
    11641 gttcttcccc gatatcctcc ctgatcgacc ggacgcagaa ggcaatgtca taccacttgt 
    11701 ccgccctgcc gcttctccca agatcaataa agccacttac tttgccatct ttcacaaaga 
    11761 tgttgctgtc tcccaggtcg ccgtgggaaa agacaagttc ctcttcgggc ttttccgtct 
    11821 ttaaaaaatc atacagctcg cgcggatctt taaatggagt atcttcttcc cagttttcgc 
    11881 aatccacatc ggccagatcg ttattcagta agtaatccaa ttcggctaag cggctgtcta 
    11941 agctattcgt atagggacaa tccgatatgt cgatggagtg aaagagcctg atgcactccg 
    12001 catacagctc gataatcttt tcagggcttt gttcatcttc atactcttcc gagcaaagga 
    12061 cgccatcggc ctcactcatg agcagattgc tccagccatc atgccgttca aagtgcagga 
    12121 cctttggaac aggcagcttt ccttccagcc atagcatcat gtccttttcc cgttccacat 
    12181 cataggtggt ccctttatac cggctgtccg tcatttttaa atataggttt tcattttctc 
    12241 ccaccagctt atatacctta gcctgggcct catgggcctt cctttcactg cccgctttcc 
    12301 agtcgggaaa cctgtcgtgc caggcccaca tcaaggcacc ctgcctcgcg cgtttcggtg 
    12361 atgacggtga aaacctctga cacatgcagc tcccggagac ggtcacagct tgtctgtaag 
    12421 cggatgccgg gagcagacaa gcccgtcagg gcgcgtcagc gggtgttggc gggtgtcggg 
    12481 gcgcagccat gacccagtca cgtagcgata gcggagtgta tactggctta actatgcggc 
    12541 atcagagcag attgtactga gagtgcacca tatgcggtgt gaaataccgc acagatgcgt 
    12601 aaggagaaaa taccgcatca ggcgctcttc cgcttcctcg ctcactgact cgctgcgctc 
    12661 ggtcgttcgg ctgcggcgag cggtatcagc tcactcaaag gcggtaatac ggttatccac 
    12721 agaatcaggg gataacgcag gaaagaacat gtgagcaaaa ggccagcaaa aggccaggaa 
    12781 ccgtaaaaag gccgcgttgc tggcgttttt ccataggctc cgcccccctg acgagcatca 
    12841 caaaaatcga cgctcaagtc agaggtggcg aaacccgaca ggactataaa gataccaggc 
    12901 gtttccccct ggaagctccc tcgtgcgctc tcctgttccg accctgccgc ttaccggata 
    12961 cctgtccgcc tttctccctt cgggaagcgt ggcgctttct catagctcac gctgtaggta 
    13021 tctcagttcg gtgtaggtcg ttcgctccaa gctgggctgt gtgcacgaac cccccgttca 
    13081 gcccgaccgc tgcgccttat ccggtaacta tcgtcttgag tccaacccgg taagacacga 
    13141 cttatcgcca ctggcagcag ccactggtaa caggattagc agagcgaggt atgtaggcgg 
    13201 tgctacagag ttcttgaagt ggtggcctaa ctacggctac actagaagga cagtatttgg 
    13261 tatctgcgct ctgctgaagc cagttacctt cggaaaaaga gttggtagct cttgatccgg 
    13321 caaacaaacc accgctggta gcggtggttt ttttgtttgc aagcagcaga ttacgcgcag 
    13381 aaaaaaagga tctcaagaag atcctttgat cttttctacg gggtctgacg ctcagtggaa 
    13441 cgaaaactca cgttaaggga ttttggtcat gcattctagg tactaaaaca attcatccag 
    13501 taaaatataa tattttattt tctcccaatc aggcttgatc cccagtaagt caaaaaatag 
    13561 ctcgacatac tgttcttccc cgatatcctc cctgatcgac cggacgcaga aggcaatgtc 
    13621 ataccacttg tccgccctgc cgcttctccc aagatcaata aagccactta ctttgccatc 
    13681 tttcacaaag atgttgctgt ctcccaggtc gccgtgggaa aagacaagtt cctcttcggg 
    13741 cttttccgtc tttaaaaaat catacagctc gcgcggatct ttaaatggag tatcttcttc 
    13801 ccagttttcg caatccacat cggccagatc gttattcagt aagtaatcca attcggctaa 
    13861 gcggctgtct aagctattcg tatagggaca atccgatatg tcgatggagt gaaagagcct 
    13921 gatgcactcc gcatacagct cgataatctt ttcagggctt tgttcatctt catactcttc 
    13981 cgagcaaagg acgccatcgg cctcactcat gagcagattg ctccagccat catgccgttc 
    14041 aaagtgcagg acctttggaa caggcagctt tccttccagc catagcatca tgtccttttc 
    14101 ccgttccaca tcataggtgg tccctttata ccggctgtcc gtcattttta aatataggtt 
    14161 ttcattttct cccaccagct tatatacctt agcaggagac attccttccg tatcttttac 
    14221 gcagcggtat ttttcgatca gttttttcaa ttccggtgat attctcattt tagccattta 
    14281 ttatttcctt cctcttttct acagtattta aagatacccc aagaagctaa ttataacaag 
    14341 acgaactcca attcactgtt ccttgcattc taaaacctta aataccagaa aacagctttt 
    14401 tcaaagttgt tttcaaagtt ggcgtataac atagtatcga cggagccgat tttgaaaccg 
    14461 cggtgatcac aggcagcaac gctctgtcat cgttacaatc aacatgctac cctccgcgag 
    14521 atcatccgtg tttcaaaccc ggcagcttag ttgccgttct tccgaatagc atcggtaaca 
    14581 tgagcaaagt ctgccgcctt acaacggctc tcccgctgac gccgtcccgg actgatgggc 
    14641 tgcctgtatc gagtggtgat tttgtgccga gctgccggtc ggggagctgt tggctggctg 
    14701 g 
//
