# Supplementary material for: A promoter toolbox for tissue-specific expression supporting translational research in cassava (Manihot esculenta)
Source: Front Plant Sci. 2022 Dec 20;13:1042379. doi: 10.3389/fpls.2022.1042379 (PMC9807883; doi:10.3389/fpls.2022.1042379)
Supplement: Supplementary file 1 [file DataSheet_1.zip › GGL0FR~3.GB]

LOCUS       GG\L0_Fragment\p        1183 bp    DNA     linear   UNA 20-APR-2022
DEFINITION  in pUC57,Kanamycinresistenz.
ACCESSION   urn.local...1582549636394.141
VERSION     urn.local...1582549636394.141
SOURCE      
  ORGANISM  
COMMENT     This file is created by Vector NTI
            http://www.invitrogen.com/
COMMENT     ORIGDB|GenBank
COMMENT     VNTDATE|-14357651|
COMMENT     VNTDBDATE|-14357651|
COMMENT     LSOWNER|
COMMENT     VNTNAME|GG L0_Fragment pAtRBCS1A+5�UTR (GGAG-AATG)|
COMMENT     VNTAUTHORNAME|Demo User|
FEATURES             Location/Qualifiers
     misc_feature    complement(1180..1183)
                     /vntifkey="21"
                     /label=AATG\Overhang
                     /note="Geneious type: overhang"
     promoter        5..1179
                     /vntifkey="29"
                     /label=pAtRBCS1A+5�UTR
     misc_feature    1..4
                     /vntifkey="21"
                     /label=GGAG\Overhang
BASE COUNT      385 a       209 c       187 g       402 t 
ORIGIN
        1 ggagaacatt catacgtttt catttgaaat atcctctata attatattga atttggcaca 
       61 taataagaaa cctaattggt gatttatttt actagtaaat ttctggtgat gggctttcta 
      121 ctagaaagct ctcggaaaat cttggaccaa atccatattc catgacttcg attgttaacc 
      181 ctattagttt tcacaaacat actatcaata tcattgcaac ggaaaaggta caagtaaaac 
      241 attcaatccg atagggaagt gatgtaggag gttggcaaga caggcccaga aagagattta 
      301 tctgacttgt tttgtgtata gttttcaatg ttcataaagg aagatggaga cttgagaagt 
      361 tttttttgga ctttgtttag ctttgttggg cgtttttttt ttttgatcaa taactttgtt 
      421 gggcttatga tttgtaatat tttcgtggac tctttagttt atttagacgt gctaactttg 
      481 ttgggcttat gacttgttgt aacatattgt aacagatgac ttgatgtgcg actaatcttt 
      541 acacattaaa catagttctg ttttttgaaa gttcttattt tcatttttat ttgaatgtta 
      601 tatatttttc tatatttata attctagtaa aaggcaaatt ttgcttttaa atgaaaaaaa 
      661 tatatattcc acagtttcac ctaatcttat gcatttagca gtacaaattc aaaaatttcc 
      721 catttttatt catgaatcat accattatat attaactaaa tccaaggtaa aaaaaaggta 
      781 tgaaagctct atagtaagta aaatataaat tccccataag gaaagggcca agtccaccag 
      841 gcaagtaaaa tgagcaagca ccactccacc atcacacaat ttcactcata gataacgata 
      901 agattcatgg aattatcttc cacgtggcat tattccagcg gttcaagccg ataagcgtct 
      961 caacacctct ccttaggcct ttgtggccgt taccaagtaa aattaacctc acacatatcc 
     1021 acactcaaaa tccaacggtg tagatcctag tccacttgaa tctcatgtat cctagaccct 
     1081 ccgatcactc caaagcttgt tctcattgtt gttatcatta tatatagatg accaaagcac 
     1141 tagaccaaac ctcagtcaca caaagagtaa agaagaacaa atg 
//
