# Supplementary material for: A promoter toolbox for tissue-specific expression supporting translational research in cassava (Manihot esculenta)
Source: Front Plant Sci. 2022 Dec 20;13:1042379. doi: 10.3389/fpls.2022.1042379 (PMC9807883; doi:10.3389/fpls.2022.1042379)
Supplement: Supplementary file 1 [file DataSheet_1.zip › GGL0FR~4.GB]

LOCUS       L0\Fragment_pSlR         747 bp    DNA     linear   UNA 20-APR-2022
DEFINITION  L0 prom SlRbcS2+SlRbcS2 WPM aus pICH71301, -ccat Fragment.
ACCESSION   urn.local...1582549636409.157
VERSION     urn.local...1582549636409.157
SOURCE      
  ORGANISM  
COMMENT     This file is created by Vector NTI
            http://www.invitrogen.com/
COMMENT     ORIGDB|GenBank
COMMENT     VNTDATE|-14357640|
COMMENT     VNTDBDATE|-14357640|
COMMENT     LSOWNER|
COMMENT     VNTNAME|L0 Fragment_pSlRBCS2+5�UTR (GGAG-CCAT)|
COMMENT     VNTAUTHORNAME|Demo User|
FEATURES             Location/Qualifiers
     promoter        1..>743
                     /vntifkey="29"
                     /label=pSlRbcS2\incl.\5�UTR
     misc_feature    1..4
                     /vntifkey="21"
                     /label=GGAG\Overhang
     misc_feature    744..747
                     /vntifkey="21"
                     /label=CCAT\Overhang
BASE COUNT      309 a       131 c        93 g       214 t 
ORIGIN
        1 ggagaattca tggggcatta caattaatta gtaatactaa ttttaataac actaaatcat 
       61 attagtctct ataggtataa tatataactc tggagtcact atctgtattt gggatcaaca 
      121 gttacaaagg tacgagtaaa gtctctgatc cgacaaacaa tccgtatatc ctaccttccc 
      181 gaaatttcat gtataaaatt atactaaaat attatttttc ttgtattatc cgattgaaaa 
      241 ttatgcgaat tcaacataaa actctaaaaa aagaaaataa tgaaaattac aacttaaaag 
      301 agtgtctaag ttggaatcat ggtattacat aaagttgagg acaatataag caagcaaaca 
      361 agtactctag ctatcaattt actttggact actatatgat aaatatttca acccccctcc 
      421 tcccccacca aaaaaaaatt aaaataacaa gttgaaggac tcaaaaaaaa aaaaaaaaaa 
      481 aactcaaaac caacctcaat catacattca tatcctcttc ctacccccat cttggatgag 
      541 ataagattaa cgaggtgctt acacgtgtca cctctattgt ggtgacttaa aaaaaattcc 
      601 aacctttcat atgtagatat taagtaattg tataatgtta tcaagaacca cataacatat 
      661 caaaaacctt atcatttcat tatataaaag gatagtggac atcaaaaggt tcatattgaa 
      721 ccaaaaaaag agagaagaag caaccat 
//
