# Supplementary material for: A promoter toolbox for tissue-specific expression supporting translational research in cassava (Manihot esculenta)
Source: Front Plant Sci. 2022 Dec 20;13:1042379. doi: 10.3389/fpls.2022.1042379 (PMC9807883; doi:10.3389/fpls.2022.1042379)
Supplement: Supplementary file 3 [file Table_1.xlsx]

## Sheet: Tabelle1
Name (alphabetical)	Abbreveation	Source Organism	Promoter length (without Golden Gate sequences and UTR)	Sequence used in this study
B33 GENE	StB33	Solanum tuberosum	1529 bp	aaatcattgttttattttctctttctttttacaggtataaaaggtgaaaattgaagcaagattgattgcaagctatgtgtcaccacgttattgatactttggaagaaatttttacttatatgtctttgtttaggagtaatatttgatatgttttagttagattttcttgtcatttatgctttagtataattttagttatttttattatatgatcatgggtgaattttgatacaaatatttttgtcattaaataaattaatttatcacaacttgattactttcagtgacaaaaaatgtattgtcgtagtacccttttttgttgaatatgaataattttttttattttgtgacaattgtaattgtcactacttatgataatatttagtgacatatatgtcg…
BIDIRECTIONAL SUGAR TRANSPORTER SWEET1	MeSWEET1	Manihot esculenta	2000 bp	ataagacggtatacataacttataaaactaaaatatttataattaggatatatcaatcacatataaataattacgaactaattaaatatttttttttcacgtatcgtacgtagaaagtctcacctcaatatgtcactatgtgacatgacatatttttgctgattatataatttgccttaatactttgaattggggcatataagagagtgatttagtttcgtattacataatgactttgattcaaaaattcacaaattattgataatatgaatatgaaaatcttatatagattaaattaataatatgttataggggatgatatttactaaatcaaaacttttaaaatattgttgaaattttgattcgaatgtaattaataattcaaaataaaataaatag…
CAULIFLOWER MOSAIC VIRUS 35S	CaMV35S	Califlower mosaic virus	426 bp	gtcaacatggtggagcacgacactctggtctactccaaaaatgtcaaagatacagtctcagaagatcaaagggctattgagacttttcaacaaaggataatttcgggaaacctcctcggattccattgcccagctatctgtcacttcatcgaaaggacagtagaaaaggaaggtggctcctacaaatgccatcattgcgataaaggaaaggctatcattcaagatctctctgccgacagtggtcccaaagatggacccccacccacgaggagcatcgtggaaaaagaagaggttccaaccacgtctacaaagcaagtggattgatgtgacatctccactgacgtaagggatgacgcacaatcccactatccttcgcaagacccttcctctatataagga…
CHLOROPHYLL A/B-BINDING PROTEIN	AtCAB1	Arabidopsis thaliana	779 bp	tttccggttgaaatgggtttggtgaatatccggttcagttatatggtggccgttggaattggcttattagttgtggccgttgttgaagccgttggtattggtaagggagaagcagacttgtggctatgagtctatgaccatgactcgtgattatggagctgtcttatgaccctgaccatcaccttgatctggtggattccaatgttttcttcttcttctaataaaatattatggtcaatacaggtgctaattaagatggtaataatttcttatgtttctgtggtaaagtttgattcaattccgtagttttagataatcttatttccatacataaattttatagttttatctactttgttcttatgttttatctctagccaagagttattattattatca…
COMELLINA YELLOW MOTTLE VIRUS	CoYMV	Comellina yellow mottle virus	1040 bp	aattcatttcttaggggcttctctcggatgtacaaaaatcaagcttcagccccacatcatttcaaaaatatgtgacttctcagatgaaaaactagcaacacctgaaggtatgagaagctggttgggtatcctctcatatgctagaaattatattcaggatatcggcaaattggtgcaaccactcagacaaaagatggcaccaacaggagacaagagaatgaatccagaaacatggaagatggtaagacagataaaagaaaaggtgaaaaatctccctgatcttcagttaccacctaaagattcattcatcataatagagacggatggttgtatgactggctggggagccgtctgcaaatggaaaatgtcaaagcatgatccaagaagcaccgaaagaat…
CYTOSOLIC FRUCTOSE-1,6-BISPHOSPHATASE	StFBPasecyt.	Solanum tuberosum	1716 bp	agctaatgctgctcttgtcactcaaaatgatggtatccctctcgtcatccagtgtttgtcaagtcctgttaggaacacagtaaggatataaacaaacattttgtggtattcttggttattgagtgcttgctgttcacttgttaaaattgcacatatacgtagtgagaaactcaactgttgagtaccattgatccgtcaatcttgtcgataactttgataaggatatttcaggcatcagacatgtcacctctatagaacttggtctttttttttaaaaataaaaataaaaatgtttggcatcatacgaacttctgttactttaggctgtatccagaataaaatgttgtttcctcattctggaattagttgttttgcacacggacgactttcgaaatttac…
DISCORIN 3 SMALL SUBUNIT	DjDio3	Discorea japonica	1925 bp	agacttcgagactccttgatgatatcaaactcctccacttcatgtaaaagttccagcttcttgagtttaatggagccaaaggaatgtttagcccaatgtcttaaggacccccggagactagcaagttttttcgcaagcgtgaacgccccacatcccaccggcgtcggggtaccccaccagagcgcaacgagatcccgaaacccttccgcagtgagctaagccaactcgaataggaagggcctaggacgagagaggaaagttcgaagctcgaggcaaatgggaacatgatcagatcccaagcggggtagacttttttggataagcctggggaaaaggtcaagccactcactattgacaaggaatctatccaacttaacccagatgggatttgcttggcca…
FRUCTOSE-BISPHOSPHATE ALDOLASE 2	AtFBA2	Arabidopsis thaliana	1000 bp	cctacacatccacttggccacctgttgtgcaatgatgacgatgagattgcagtgtctctcgactgatgatgtagacttcacaatctcttaaaaatcccagtacttaacctcagccttaagaaaacgcagggaactacgtcctcacaaaatctttctctttgagtgtaactttcagacgcatctttggctctaaattctaaaaaggaaaattttaataggttttcataatcatgggttcactggattagcatataagtctatggttgagaaacttgagacacagactaacgaaacctctttccggatccaaaggtcctcttgtgtagttgacgtggtaaactctctaccgtcaaatttagacattagctaatctgatcaataatctcggcagctcttaaa…
GALACTINOL SYNTHASE1	CmGolS1	Cucumis melo	3000 bp	tttaatttctaatctaatttgtactagaaaagaaaaaaaaagagtcggattaattctctaccattgagtggaggatacttggatgcagttcaagttctcatctctccaatttgtcacgtgacagcggatgattaagcatatgagtaggctgcaaaagattatagacgtagaagatgatacccaatacaaaggcgtaacttttcccggatgacttttatactctttacaaaattggaagtcctattctatctacatcttaatttccagttgttataatgaagaatagtctgaaaatgatatcaattttttctttctcaataccattcaattacgttaagattattaggagctgccattattattattattattgttgttgttattattattattatgcaa…
GLUCOSE-6-PHOSPHATE/PHOSPHATE TRANSLOCATOR	MeGPT	Manihot esculenta	2000 bp	tgcaattatttaagttggtttctctataataatgaatttaaagattttctaactaaatatttatttttctctcccttttgaaatattttaattcatattattttattattaaattattttttaataaaatatattatttgatatatagcaattaattttaaattttacggcaaatttaaatcgtatataatttttactatccacattcgatagagattcacgatagttgttcagaaagaaaatttcgagatatataatttttaaaagtgtgacgagaaccatcagcctaatcacaaaattcgatacaaaaattttatcgtttagaaatttaattttatattttaattattttttaaatattttaaatattttcatattttcatatattaaaattttatt…
GLYCERALDEHYDE 3-PHOSPHATE DEHYDROGENASE SUBUNIT A	AtGAPA	Arabidopsis thaliana	1008 bp	cctgcaggcatcaggctagtgtcaatgctatagcttgggctcctcatagctcttcccatatctgctccgctggagatgattctcaggcgttgatttgggatatatcttccatgggacagcatgttgaaggtggtctggatccgattctagcttacacagccggcgctgaggttgagcagcttcagtggtcatcttctcagcctgattgggttgccattgccttctctaacaagctgcagattctccgggtctgattatgttttacagatttctgttggatacttggatgtaaaaactcgttgctattgttgattaatgatcttttgatctctgactctaagcctcattgagtttcctttcatagtatggtctgtgtaggaactatgtaccttcaaaatt…
GRANULE-BOUND STARCH SYNTHASE1	StGBSS1	Solanum tuberosum	1080 bp	aagctttaacgagatagaaaattataatactccgttttgttcattacttaacaaatgcaacagtatcttgtaccaaatcctttctctcttttcaaacttttctatttggctgttgacagagtaatcaggatacaaaccacaagtatttaattgactcatccaccagatattatgatttatgaatcctcgaaaagcctatccattaagtcctcatctatggatatacttgacagtttcttcctatttgggtatttttttcctgccaagtggaacggagacatgttatgttgtatacgggaagctcgttaaaaaaaaaatacaataggaagaaatgtaacaaacattgaatgttgtttttaaccatccttccttttagcagtgtaccaattttgtaataga…
GRANULE-BOUND STARCH SYNTHASE1	MeGBSS1	Manihot esculenta	1163 bp	gtggaatggagattagtagcatcatagcgtgaactctcggcttttagatttagggcaaatataagggtacacttcaaaacgacgtagtataggtgatttcggttcggttcggtttaatcgaaatttttgaatctaaaattgaaccgaaccaaaatcaccgatttttcataaaattaaattcaaatcgaatcgaattaaaaataaaaccgaaccaaatttttgattcggttcagttcgatcggttatttcggtttaaaccgaatagtgctcacccctagcgagtgtaactttaatctatttttaaaattaaaattaaaattatttattttattataataattataaatattttataataaatatatcattaatttaaaatagcagtaggtataaaataat…
LEAF-SPECIFIC 1	StLS1	Solanum tuberosum	1497 bp	gtgttcatctgttggacaagctaataatatctatttgttgtctgaatcacaattttcccatgataaattaaagccaaaattcggcttctcacaacctgatagaatctaattttatgacttttatcaaaaaaaagaagaagatagaatctaattttatgacatttaatggtagccattccttaaaaattcccgattcaactaatccttggagttcattttctcataggtggatttcatgctggagttactgtaaatagggttggatttctacattcttgcgagagtgatctgcattccagccccctctgaagcacaggagtcagctgcatttcaaatgattacccaattacagactatggcagaccgcacccattagatttaatgtggcaaagaaacatc…
MADS-BOX PROTEIN SRD1	IbSRD1	Ipomoea batatas	3011 bp	ggctggtttctaagacattttttggtttaatccaaacctaattacaaatattcccaacaagatcgaatgatctatggctacaaaccctatcccaacaaaaaactacatttagtacatcaaattaagtggcatgattattttattttgttcgacaaagtagcatcaaataaactacaaaaaaaactacatcattacaaaaagactaattatcaggcatcaatgttagtatatgggaggtggtgggttcgagcctcagtggaggcgttgctgtctctttgttcttcagtaggttgagagagtaatttatgaacagatactacactgtaatagagtcagtagcaatcaaaaaaaaatttgttttaataatatcctaatattatatttttctaaccagtacta…
PATATIN CLASS 1	StPat	Solanum tuberosum	999 bp	tgcgtattagttttagcgacgaagcactaaatcgtctttgtatactttgagtgacacatgtttagtgacgactgattgacgaaatttttttcgtctcacaaaatttttagtgacgaaacatgatttatagatgacgaaattatttgtccctcataatctaatttgttgtagtgatcattactcctttgtttgttttatttgtcatgttagttcattaaaaaaaaaatctctcttcttatcaatcctgacgtgtttaatatcataagattaaaaaatattttaatatatctttaatttaaactcacaaagtttaattttcttcgttaacttaatttgtcaaatcaggctcaaagatcgtttttcatatcggaatgaggattttatttattcttttaaaaa…
PHOTOSYSTEM II SUBUNIT R	MePsbR	Manihot esculenta	2079 bp	catgtgaatggtgggtaaaataggcaaagtaaaaaaaccaaaaaaaagtcaactagcaaaggcgtcgtcatgactgattcagctgcgttttttttttttttttttttgggaatttgtagacttaggaggaaggaattcagcaaggacgaggaagcgagaatctatctatgctcgttccttccttttattttttttaattaatttttttaggcacaattctcacatgttgtaaatataatatttttaaattacttaattactttcttataatttttaattaccggaaagatcaaaataattcaacctcaattttcaatgtttaatatgttatactcaaagtttgacggctgaatatattataaaaattgatgtgcgaggagatttttaagggtttttaaa…
RIBULOSE BISPHOSPHATE CARBOXYYLASE SMALL SUBUNIT 1A	AtRBCS1A	Arabidopsis thaliana	1175 bp	aacattcatacgttttcatttgaaatatcctctataattatattgaatttggcacataataagaaacctaattggtgatttattttactagtaaatttctggtgatgggctttctactagaaagctctcggaaaatcttggaccaaatccatattccatgacttcgattgttaaccctattagttttcacaaacatactatcaatatcattgcaacggaaaaggtacaagtaaaacattcaatccgatagggaagtgatgtaggaggttggcaagacaggcccagaaagagatttatctgacttgttttgtgtatagttttcaatgttcataaaggaagatggagacttgagaagttttttttggactttgtttagctttgttgggcgttttttttttt…
RIBULOSE BISPHOSPHATE CARBOXYYLASE SMALL SUBUNIT 2	SlRBCS2	Solanum lycopersicum	739 bp	aattcatggggcattacaattaattagtaatactaattttaataacactaaatcatattagtctctataggtataatatataactctggagtcactatctgtatttgggatcaacagttacaaaggtacgagtaaagtctctgatccgacaaacaatccgtatatcctaccttcccgaaatttcatgtataaaattatactaaaatattatttttcttgtattatccgattgaaaattatgcgaattcaacataaaactctaaaaaaagaaaataatgaaaattacaacttaaaagagtgtctaagttggaatcatggtattacataaagttgaggacaatataagcaagcaaacaagtactctagctatcaatttactttggactactatatgataaa…
RIBULOSE BISPHOSPHATE CARBOXYYLASE SMALL SUBUNIT 3	AtRBCS3B	Arabidopsis thaliana	800 bp	gttagaattcttttgataggtttacttccattagtctgaaatggaatcttatttataagtctgcctgaaaaatcttaacaattgatattaataaaacggaaagagtaatgaatatttttaagagcatctcgaatctatctctatttttatttatatactctatttttgtatttatttaactctaactcatctctattttcatttgtaaaatagaaatttctaattttttttctaaagcaaaaaatagagatttttattttttctcttatttattttttctaacgaatttttgaggaaccattgaagttaaaatataaatctctattatattttttcctctatattcagaaagaaaataatagaaacaaatattggagatggttaaagcttttttttttg…
SOLUBLE STARCH SYNTHASE 3	StSSS3	Solanum tuberosum	1015 bp	ggaagaaatcttctctgtctaaaaaattgacggttgatgttataagagttttttttttttttttttttccttttacaaattgaagtgacaaaagagtgaatcacagtggatcgtgataacaaagaatgttctgagagtattgctattgtgaattttattttatatgacgtaaatggtcaaatttgcttaattttgtgaaatagaacaaatttatcctctagttggagacaaatatactcttgaactatacaaaatagaataaattttttgttatttttaaatttatcgcccaatgatattaaagatagttttttttttttttaaatgaattgaaactttcgcatagttcaatttttttttcttgcacaatatataggaaaatttaatccttctttctag…
STARCH PHOSPHORYLASE 1	StSTP1	Solanum tuberosum	2081 bp	tcaagagtcaatgatcccaatatttttaacggatactattagctttacttttattatttttgactttcctgttaagtataagatttgaaatgaatctcaatcatagtttattttattatccatatgacgttgatttaagagtcattgaacattacatgaggaaatagtacttgactgggatcttctttcatctaaactgacactaaactcttttttcttcccttctccaatatccaacatgcaattagacgatgaacgaaatgtgatgaaaaatttgataaatgagagttcaaattttaacaaaattaaataaaaaacataatcaattttttaaattttagaaatagagttattgtttaaatgatacattgaaattgcagtatatatcttatgaaataa…
SUCROSE SYNTHASE 1	MeSUS1	Manihot esculenta	2000 bp	tggcattgcatcagttgttttactctttcaggatattcctctacgattcttgtttcaacagagttggatgaccaaccgtattatttcttgtatgtaccaatggattagatttgtgtgcattaataataacgagctggttggctggctaggcagcagaaaatgaattaaaatggctggctttgtcgatcaagcatctttatccgttcattcccatgattggacccacttctgcctgcaacttcatcactgtccctacacaacattacctaccaccaccagcaccaccggctctggcagttccccgtttccatttctttgaaagatctttgttttcatccttttttagcttgatttttaagttatttgtgcacagttcatttcacacaagtaactagttgg…
SUCROSE-PROTON SYMPORTER 2	AtSUC2	Arabidopsis thaliana	946 bp	gcatgcaaaatagcacaccatttatgtttatattttcaaattatttaatacatttcaatatttcataagtgtgattttttttttttttgtcaatttcataagtgtgatttgtcatttgtattaaacaattgtatcgcgcagtacaaataaacagtgggagaggtgaaaatgcagttataaaactgtccaataatttactaacacatttaaatatctaaaaagagtgtttcaaaaaaaattcttttgaaataagaaaagtgatagatatttttacgctttcgtctgaaaataaaacaataatagtttattagaaaaatgttatcaccgaaaattattctagtgccactcgctcggatcgaaattcgaaagttatattctttctctttacctaatataaaa…
